# Supplementary material for: SARS-CoV-2 infection reduces human nasopharyngeal commensal microbiome with inclusion of pathobionts
Source: Sci Rep. 2021 Dec 15;11:24042. doi: 10.1038/s41598-021-03245-4 (PMC8674272; doi:10.1038/s41598-021-03245-4)
Supplement: Supplementary file 4 — Supplementary Information 4. [file 41598_2021_3245_MOESM4_ESM.xlsx]

## Sheet: Data S1
	SARS-CoV-2 infection reduces commensal microbiomes with inclusion of opportunistic pathogens
	Sample	Criteria	Groups	Age	Gender	SARS-CoV-2	Blood Group	COVID Medicine	Ivermectin	COVID-19 symtoms		Metagenome_ID	Sample_ID	Sample_type	Total_reads_before_QC	Total_reads_after_QC	Reads_passed_QC (%)	Mapped_rRNA	Mapped_ProteinFunctions	Mapped_UnknownFunctions
	56	COVID-1	Group1	22	M	Positive	AB(+)	No	No	Asymptomatic		56_R	C1	COVID-19 +Ve	7833303	7350668	93.8387	47532	98125	268667
	57	COVID-2	Group1	35	F	Positive	O(-)	No	No	Yes		57_R	C2	COVID-19 +Ve	9534879	8566988	89.8489	57073	345439	383629
	59	COVID-3	Group1	45	M	Positive	AB(+)	Yes	Yes	Asymptomatic		59_R	C3	COVID-19 +Ve	3678221	3354567	91.2008	20419	200381	101066
	62	COVID-4	Group1	39	M	Positive	B(+)	NO	No	Yes		62_R	C4	COVID-19 +Ve	10039436	9343779	93.0708	144028	74727	457087
	64	COVID-5	Group1	32	M	Positive	AB(+)	No	No	Yes		64_R	C5	COVID-19 +Ve	9701758	8918825	91.93	22150	354639	249718
	83	COVID-6	Group1	34	M	Positive	B(+)	No	No	Yes		83_R	C6	COVID-19 +Ve	29250000	26486800	90.5532	368245	562218	1650880
	84	COVID-7	Group1	38	F	Positive	A(+)	No	No	Yes		84_R	C7	COVID-19 +Ve	9899763	9247901	93.4154	14193	364779	192306
	411	ICU_Death	Group1	72	M	Positive	B(+)	Yes	Yes	Yes		411_R	C8	COVID-19 +Ve_ICU_ Death	1547701	1361564	87.9733	7574	92797	59447
	404	Recovered-1	Group2	38	F	Negative	A(+)	Yes	No	No		404_R	R1	COVID-19 Recovered	1286268	1180050	91.7422	7977	30879	44237
	405	Recovered-2	Group2	34	M	Negative	B(+)	Yes	No	No		405_R	R2	COVID-19 Recovered	95239	80415	84.4349	1527	4557	6738
	406	Recovered-3	Group2	22	M	Negative	AB(+)	Yes	No	Asymptomatic		406_R	R3	COVID-19 Recovered	972806	896929	92.2002	10533	14921	33157
	407	Recovered-4	Group2	35	F	Negative	O(-)	Yes	Yes	No		407_R	R4	COVID-19 Recovered	1330898	1151777	86.5413	11519	71989	68816
	408	Recovered-5	Group2	45	M	Negative	AB(+)	Yes	Yes	Asymptomatic		408_R	R5	COVID-19 Recovered	754733	670325	88.8162	39763	4346	40148
	409	Recovered-6	Group2	32	M	Negative	B(+)	Yes	No	No		409_R	R6	COVID-19 Recovered	146991	121771	82.8425	13132	890	9481
	410	Recovered-7	Group2	39	M	Negative	B(+)	Yes	No	No		410_R	R7	COVID-19 Recovered	1052025	957105	90.9774	17778	18844	44712
	392	Healthy-1	Group3	42	M	Negative	A(+)	No	No	No		392_R	H1	Healthy	2395492	1951813	81.4786	168065	63011	212603
	393	Healthy-2	Group3	48	F	Negative	B(+)	No	No	No		393_R	H2	Healthy	1224229	988395	80.7361	77604	40246	117984
	394	Healthy-3	Group3	32	M	Negative	AB(+)	No	No	No		394_R	H3	Healthy	3704209	3401625	91.8313	261297	5167	36120
	395	Healthy-4	Group3	66	M	Negative	O(-)	No	No	No		395_R	H4	Healthy	3489703	3073989	88.0874	360175	11482	44057
	396	Healthy-5	Group3	57	F	Negative	AB(+)	No	No	No		396_R	H5	Healthy	6285697	5847628	93.0307	407177	3930	26962
	397	Healthy-6	Group3	48	F	Negative	B(+)	No	No	No		397_R	H6	Healthy	12460054	11687330	93.7984	665577	11755	95392
	398	Healthy-7	Group3	44	M	Negative	B(+)	No	No	No		398_R	H7	Healthy	3819337	3192621	83.591	495198	35287	96231
																																											acffs	Only in Health
				40.8636								Total reads			120502742	109832865		3218536	2410409	4239438																							andk	Reco+Healthy
				72								Average reads per sample			5.4774e+06	4.9924e+06	89.1791	146297	109564	192702																								COVID+Health
				22
													Bacteria	81.5829
													Viruses	18.219																						Bacteria_Species/Strains (2281)
Bacteria_Phyla (28)													Archaea	0.198119														Bacteria_Genus (532)																		Virus_Order (7)
COVID-19 (27)	Abundance		Recovered (23)	Abundance	Healthy (28)	Abundance	Shared Phyla (22)		COVID-19 (89)	Abundance		Recovered (79)	Abundance		Healthy (92)	Abundance	Shared order (76)	COVID-19 (198)	Abundance		Recovered (181)	Abundance		Healthy (204)	Abundance	Shared family (170)		COVID-19 (486)	Abundance		Recovered (421)	Abundance		Healthy (509)	Abundance		COVID-19 (919)	Abundance		Recovered (676)	Abundance		Healthy (1477)	Abundance		COVID-19 (7)	Abundance		Recovered (5)
Firmicutes	76.3133		Firmicutes	39.2792	Proteobacteria	50.1942	Firmicutes		Lactobacillales	38.6321		Bacillales	31.3593		Sphingobacteriales	19.3609	Bacillales	Streptococcaceae	31.3563		Staphylococcaceae	28.9229		Sphingobacteriaceae	18.5637	Staphylococcaceae		Streptococcus	37.1635		Staphylococcus	28.8162		Pedobacter	11.6849		Streptococcus salivarius	19.1282		Pseudomonas stutzeri	8.48427		Pseudomonas sp. LPH1	25.3199		Caudovirales	98.8326		Caudovirales
Bacteroidetes	7.06894		Proteobacteria	27.4231	Bacteroidetes	41.6026	Proteobacteria		Selenomonadales	24.552		Actinomycetales	16.474		Enterobacteriales	18.1645	Actinomycetales	Veillonellaceae	20.5927		Moraxellaceae	11.1091		Enterobacteriaceae	18.1645	Moraxellaceae		Veillonella	24.2545		Streptomyces	9.11139		Sphingobacterium	6.35438		Streptococcus mitis	18.1317		Staphylococcus capitis	5.88619		Rheinheimera sp. D18	23.0191		Herpesvirales	0.707606		Herpesvirales
Proteobacteria	6.85272		Actinobacteria	16.6104	Firmicutes	6.418	Actinobacteria		Bacteroidales	5.72451		Pseudomonadales	11.613		Flavobacteriales	15.6423	Pseudomonadales	Fusobacteriaceae	9.03511		Streptomycetaceae	9.11139		Flavobacteriaceae	14.5122	Streptomycetaceae		Prevotella	4.97009		Acinetobacter	8.96319		Pseudomonas	5.03208		Neisseria subflava	13.7663		Staphylococcus epidermidis	5.12685		Pseudomonas mendocina	11.6377		Mononegavirales	0.33764		Mononegavirales
Fusobacteria	5.37		Bacteroidetes	12.8579	Actinobacteria	0.510246	Bacteroidetes		Bacillales	5.4689		Flavobacteriales	7.94357		Alteromonadales	11.532	Flavobacteriales	Clostridiaceae	4.6782		Flavobacteriaceae	7.30334		Unclassified	7.47706	Flavobacteriaceae		Staphylococcus	3.4878		Unclasified	6.75203		Enterobacter	4.79252		Veillonella dispar	11.033		Uncultured bacterium	5.05856		Brevundimonas sp. Bb-A	4.85287		Nidovirales	0.112547		Nidovirales
Actinobacteria	1.45403		Cyanobacteria	1.7132	Chlorobi	0.267304	Cyanobacteria		Fusobacteriales	5.37		Rickettsiales	4.29782		Pseudomonadales	7.22194	Rickettsiales	Prevotellaceae	4.18113		Unclassified	7.28555		Pseudomonadaceae	5.38126	Unclassified		Fusobacterium	2.89266		Corynebacterium	5.17517		Flavobacterium	4.6186		Uncultured bacterium	3.30633		Pseudomonas mendocina	3.11994		Enterobacter hormaechei	3.45324		Picornavirales	0.00718382		Tymovirales
Cyanobacteria	1.23182		Chlorobi	0.72322	Cyanobacteria	0.233468	Chlorobi		Clostridiales	4.85363		Lactobacillales	3.79987		Bacillales	5.13967	Lactobacillales	Erysipelotrichaceae	3.91819		Corynebacteriaceae	5.17517		Pseudoalteromonadaceae	3.82278	Corynebacteriaceae		Clostridium	2.59209		Streptococcus	2.47792		Unclasified	4.12595		Veillonella parvula	2.34992		Cupriavidus metallidurans	2.83353		Pseudomonas oleovorans	3.24676		Tymovirales	0.0011973
Chlorobi	0.73815		Fusobacteria	0.290474	Acidobacteria	0.106921	Fusobacteria		Erysipelotrichales	2.32877		Campylobacterales	2.85138		Cytophagales	3.47495	Campylobacterales	Staphylococcaceae	2.96908		Streptococcaceae	2.57869		Cytophagaceae	3.18125	Streptococcaceae		Leptotrichia	2.2654		Helicobacter	2.41864		Pseudoalteromonas	3.82278		Prevotella melaninogenica	2.25602		Moraxella osloensis	2.60419		Klebsiella pneumoniae	2.65636		Unclassified	0.0011973
Unclassified	0.418741		Unclassified	0.248977	Fusobacteria	0.0866199	Unclassified		Pasteurellales	2.14509		Sphingobacteriales	2.51941		Vibrionales	2.99448	Sphingobacteriales	Unclassified	2.36143		Helicobacteraceae	2.43049		Shewanellaceae	3.15824	Helicobacteraceae		Coprobacillus	2.24142		Flavobacterium	1.7547		Escherichia	3.49457		Streptococcus parasanguinis	2.22295		Acinetobacter indicus	2.56954		Orbus sp. IPMB12	2.00866
Spirochaetes	0.237201		Spirochaetes	0.201553	Planctomycetes	0.074439	Spirochaetes		Actinomycetales	1.20955		Clostridiales	2.32379		Aeromonadales	2.78402	Clostridiales	Pasteurellaceae	1.80457		Sphingobacteriaceae	2.12224		Vibrionaceae	2.97418	Sphingobacteriaceae		Neisseria	1.14062		Chryseobacterium	1.52943		Exiguobacterium	3.38088		Streptococcus sp. LPB0220	1.97566		Escherichia coli	2.41461		Rheinheimera sp. LHK132	1.9912
Tenericutes	0.0552328		Chlamydiae	0.100777	Verrucomicrobia	0.0656417	Chlamydiae		Neisseriales	1.17145		Pasteurellales	1.79619		Bacteroidales	2.49912	Pasteurellales	Flavobacteriaceae	1.76999		Pasteurellaceae	1.79619		Aeromonadaceae	2.78402	Pasteurellaceae		Cyanothece	1.11193		Haemophilus	1.50572		Shewanella	3.15824		Haemophilus parainfluenzae	1.95192		Sphingobacterium sp. G1-14	1.96308		Pseudomonas sp. phDV1	1.75458
Chloroflexi	0.0428161		Planctomycetes	0.0948485	Deinococcus-Thermus	0.0636115	Planctomycetes		Chroococcales	1.15132		Enterobacteriales	1.70727		Burkholderiales	1.70127	Enterobacteriales	Bacillaceae	1.59062		Enterobacteriaceae	1.70727		Moraxellaceae	1.84067	Enterobacteriaceae		Unclasified	0.958224		Enhydrobacter	1.44644		Chryseobacterium	2.57559		Streptococcus pneumoniae	1.64927		Acinetobacter junii	1.84587		Empedobacter brevis	1.52324
Thermotogae	0.0428161		Acidobacteria	0.0770644	Spirochaetes	0.0581978	Acidobacteria		Flavobacteriales	1.07982		Erysipelotrichales	1.45237		Unclassified	1.12403	Erysipelotrichales	Chlorobiaceae	1.24195		Bacillaceae	1.67171		Bacteroidaceae	1.64443	Bacillaceae		Haemophilus	0.954799		Coprobacillus	1.38123		Aeromonas	2.52213		Neisseria flavescens	1.26051		Streptococcus pneumoniae	1.60125		Brevundimonas sp. DS20	1.37677
Aquificae	0.0419598		Chloroflexi	0.0770644	Chloroflexi	0.0548142	Chloroflexi		Campylobacterales	0.797236		Bacteroidales	1.36938		Pasteurellales	0.776872	Bacteroidales	Bacteroidaceae	0.998458		Erysipelotrichaceae	1.45237		Bacillaceae	1.35682	Erysipelotrichaceae		Streptomyces	0.788673		Bacillus	1.2271		Klebsiella	2.49641		Veillonella atypica	1.10667		Ralstonia pickettii	1.55334		Idiomarinaceae bacterium HL-53	0.972859
Planctomycetes	0.0218362		Deinococcus-Thermus	0.0711364	Nitrospirae	0.0473703	Deinococcus-Thermus		Chlorobiales	0.73815		Burkholderiales	1.01369		Oceanospirillales	0.766722	Burkholderiales	Neisseriaceae	0.985491		Clostridiales-Family-XI-Incertae-Sedis	1.06112		Idiomarinaceae	1.26343	Bacteroidaceae		Chlorobium	0.721879		Pedobacter	1.01962		Vibrio	2.03015		Streptococcus oralis	0.963518		Micrococcus luteus	1.45753		Alishewanella sp. 205	0.888332
Acidobacteria	0.0196954		Verrucomicrobia	0.0711364	Unclassified	0.0399264	Verrucomicrobia		Pseudomonadales	0.611842		Chroococcales	0.859565		Clostridiales	0.69905	Chroococcales	Carnobacteriaceae	0.81692		Bacteroidaceae	0.735076		Alteromonadaceae	1.14704	Chlorobiaceae		Gemella	0.674782		Sphingobacterium	1.01369		Cytophaga	1.78451		Neisseria meningitidis	0.907348		Rheinheimera sp. D18	1.32707		Sphingobacterium psychroaquaticum	0.75415
Synergistetes	0.0188391		Tenericutes	0.0474243	Chlamydiae	0.0392497	Tenericutes		Unclassified	0.539483		Cytophagales	0.823997		Rhizobiales	0.667244	Cytophagales	Campylobacteraceae	0.814039		Chlorobiaceae	0.72322		Burkholderiaceae	1.06245	Cytophagaceae		Bacillus	0.663221		Riemerella	0.770644		Salmonella	1.72225		Streptococcus milleri	0.827717		Corynebacterium segmentosum	1.25878		Pseudomonas sihuiensis	0.722583
Deinococcus-Thermus	0.015842		Thermotogae	0.0355682	Aquificae	0.0304523	Thermotogae		Thermoanaerobacterales	0.446572		Chlorobiales	0.72322		Rhodobacterales	0.481823	Chlorobiales	Clostridiales-Incertae-Sedis	0.784503		Cytophagaceae	0.717292		Pasteurellaceae	0.776872	Propionibacteriaceae		Bacteroides	0.593431		Bacteroides	0.735076		Acinetobacter	1.68977		Staphylococcus epidermidis	0.728348		Elizabethkingia anophelis	1.24553		Pseudomonas sp. SWI44	0.683339
Verrucomicrobia	0.010704		Synergistetes	0.0296402	Tenericutes	0.016918	Synergistetes		Enterobacteriales	0.311701		Unclassified	0.687652		Actinomycetales	0.451371	Unclassified	Lactobacillaceae	0.713905		Propionibacteriaceae	0.699508		Colwelliaceae	0.650326	Lactobacillaceae		Granulicatella	0.462414		Propionibacterium	0.699508		Bacteroides	1.64443		Streptococcus dysgalactiae	0.697304		Cutibacterium acnes	1.08041		Stenotrophomonas maltophilia	0.671954
Dictyoglomi	0.0098477		Elusimicrobia	0.0177841	Thermotogae	0.0162412	Elusimicrobia		Rhodobacterales	0.263319		Rhizobiales	0.658012		Lactobacillales	0.380316	Rhizobiales	Streptomycetaceae	0.663478		Lactobacillaceae	0.622444		Porphyromonadaceae	0.609046	Clostridiaceae		Campylobacter	0.461129		Chlorobium	0.652084		Citrobacter	1.32298		Campylobacter concisus	0.606273		Pseudomonas sp. LPH1	0.984599		Sphingobacterium sp. G1-14	0.651702
Chlamydiae	0.00941954		Nitrospirae	0.0118561	Deferribacteres	0.0142111	Nitrospirae		Xanthomonadales	0.243195		Nostocales	0.604659		Xanthomonadales	0.351217	Nostocales	Eubacteriaceae	0.600804		Clostridiaceae	0.610587		Comamonadaceae	0.366781	Nostocaceae		Actinobacillus	0.452566		Cyanothece	0.646156		Idiomarina	1.26343		Prevotella intermedia	0.538665		Sphingobacterium sp. B29	0.968291		Flavobacterium sp. CJ74	0.55915
Fibrobacteres	0.0077069		Deferribacteres	0.00592803	Chrysiogenetes	0.0108275	Deferribacteres		Rickettsiales	0.241055		Alteromonadales	0.527595		Chromatiales	0.269334	Alteromonadales	Lachnospiraceae	0.567666		Nostocaceae	0.604659		Xanthomonadaceae	0.351217	Burkholderiaceae		Acinetobacter	0.443575		Lactobacillus	0.604659		Gramella	1.21945		Prevotella oris	0.493707		Acinetobacter schindleri	0.958098		Pseudomonas alcaliphila	0.558359
Elusimicrobia	0.00556609		Dictyoglomi	0.00592803	Gemmatimonadetes	0.0108275	Dictyoglomi		Spirochaetales	0.237201		Rhodobacterales	0.486099		Chlorobiales	0.267304	Rhodobacterales	Helicobacteraceae	0.527324		Burkholderiaceae	0.580947		Oceanospirillaceae	0.343096	Mycobacteriaceae		Capnocytophaga	0.429017		Psychrobacter	0.586875		Bacillus	1.04147		Streptococcus gwangjuense	0.490607		Acinetobacter baumannii	0.943829		Pseudomonas sp. VLB120	0.445756
Deferribacteres	0.00428161		Gemmatimonadetes	0.00592803	Lentisphaerae	0.0101508			Coriobacteriales	0.166126		Neisseriales	0.320114		Campylobacterales	0.26189	Neisseriales	Enterobacteriaceae	0.524443		Mycobacteriaceae	0.551307		Ferrimonadaceae	0.322795	Pseudomonadaceae		Lactobacillus	0.404184		Clostridium	0.563163		Riemerella	0.999513		Pseudomonas putida	0.466218		Staphylococcus hominis	0.890828		Pseudomonas knackmussii	0.429659
Nitrospirae	0.00428161				Synergistetes	0.00879734			Burkholderiales	0.161417		Fusobacteriales	0.290474		Legionellales	0.21452	Fusobacteriales	Moraxellaceae	0.448082		Pseudomonadaceae	0.503883		Clostridiaceae	0.318058	Rhodobacteraceae		Aggregatibacter	0.35623		Mycobacterium	0.551307		Burkholderia	0.845221		Alloprevotella sp. E39	0.414265		Pseudomonas sp. THAF187a	0.946887		Rheinheimera sp. F8	0.414692
Lentisphaerae	0.00256897				Dictyoglomi	0.00609046			Sphingobacteriales	0.134014		Xanthomonadales	0.260833		Rhodocyclales	0.17324	Xanthomonadales	Enterococcaceae	0.38901		Rhodobacteraceae	0.450531		Psychromonadaceae	0.280161	Campylobacteraceae		Eubacterium	0.345954		Gramella	0.438674		Alteromonas	0.724088		Pseudoleptotrichia goodfellowii	0.391805		Ralstonia solanacearum	0.787883		Sphingobacterium hotanense	0.365695
Candidatus	0.000856322				Candidatus	0.00473703			Myxococcales	0.112606		Legionellales	0.231193		Neisseriales	0.161059	Legionellales	Peptococcaceae	0.346147		Campylobacteraceae	0.42089		Chlorobiaceae	0.267304	Enterococcaceae		Helicobacter	0.283871		Peptoniphilus	0.438674		Chitinophaga	0.69499		Streptococcus agalactiae	0.390652		Flavobacterium sp. CJ74	0.768517		Sphingobacterium sp. DR205	0.357998
Chrysiogenetes	0.000856322				Elusimicrobia	0.00406031			Desulfuromonadales	0.101902		Vibrionales	0.219337		Caulobacterales	0.149555	Vibrionales	Thermoanaerobacteraceae	0.302563		Enterococcaceae	0.355682		Rhodobacteraceae	0.243619	Porphyromonadaceae		Enterococcus	0.231207		Burkholderia	0.432746		Yersinia	0.667921		Granulicatella adiacens	0.371197		Pseudomonas sp. R2A2	0.955041		Acinetobacter indicus	0.356254
					Fibrobacteres	0.00406031			Oceanospirillales	0.0924828		Spirochaetales	0.201553		Desulfuromonadales	0.12993	Spirochaetales	Aerococcaceae	0.285274		Porphyromonadaceae	0.337898		Rhizobiaceae	0.228054	Rhizobiaceae		Alkaliphilus	0.188391		Pseudomonas	0.403106		Colwellia	0.650326		Streptococcus thermophilus	0.334123		Cloacibacterium normanense	0.734882		Enterobacter cloacae	0.31266
									Cytophagales	0.0860604		Oscillatoriales	0.183769		Chroococcales	0.12587	Oscillatoriales	Coriobacteriaceae	0.279511		Rhizobiaceae	0.33197		Alcanivoracaceae	0.200985	Neisseriaceae		Peptoniphilus	0.187106		Anaerococcus	0.385322		Capnocytophaga	0.625964		Fusobacterium pseudoperiodonticum	0.33072		Enterobacter hormaechei	0.730805		Empedobacter falsenii	0.280826
									Thiotrichales	0.0813506		Oceanospirillales	0.177841		Nitrosomonadales	0.102184	Oceanospirillales	Rhodobacteraceae	0.215756		Neisseriaceae	0.320114		Prevotellaceae	0.199632	Listeriaceae		Desulfitobacterium	0.17469		Arcobacter	0.385322		Polaribacter	0.617844		Streptococcus australis	0.326466		Pseudomonas oleovorans	0.726728		Exiguobacterium mexicanum	0.270716
									Alteromonadales	0.0804943		Selenomonadales	0.171913		Sphingomonadales	0.0994776	Selenomonadales	Xanthomonadaceae	0.20459		Listeriaceae	0.314186		Ruminococcaceae	0.196925	Fusobacteriaceae		Flavobacterium	0.163986		Escherichia	0.373466		Cronobacter	0.606339		Gemella sanguinis	0.320341		Brevundimonas sp. DS20	0.720612		Pseudomonas stutzeri	0.264409
									Rhizobiales	0.0740719		Thermoanaerobacterales	0.154129		Rhodospirillales	0.0967707	Thermoanaerobacterales	Corynebacteriaceae	0.159926		Fusobacteriaceae	0.290474		Streptomycetaceae	0.193541	Prevotellaceae		Megasphaera	0.163129		Enterococcus	0.355682		Photobacterium	0.554232		Streptococcus sp. oral taxon 064	0.311757		Haemophilus influenzae	0.771575		Pedobacter cryoconitis	0.262121
									Bifidobacteriales	0.066365		Myxococcales	0.148201		Thiotrichales	0.0967707	Myxococcales	Spirochaetaceae	0.152362		Prevotellaceae	0.284546		Flammeovirgaceae	0.192188	Comamonadaceae		Treponema	0.159704		Chitinophaga	0.349754		Dyadobacter	0.52784		Streptococcus gordonii	0.275023		Brevundimonas sp. ALBL_005	0.611552		Chryseobacterium lactis	0.260411
									Desulfovibrionales	0.0590862		Sphingomonadales	0.112633		Myxococcales	0.0933871	Sphingomonadales	Burkholderiaceae	0.14768		Comamonadaceae	0.278618		Helicobacteraceae	0.188128	Xanthomonadaceae		Geobacillus	0.153282		Enterobacter	0.343826		Mucilaginibacter	0.524457		Streptococcus constellatus	0.258481		Empedobacter brevis	0.599321		Pseudomonas putida	0.257591
									Mycoplasmatales	0.0462414		Bifidobacteriales	0.100777		Thermoanaerobacterales	0.0879734	Bifidobacteriales	Ruminococcaceae	0.133992		Xanthomonadaceae	0.260833		Staphylococcaceae	0.187451	Micrococcaceae		Desulfotomaculum	0.152425		Nostoc	0.343826		Leadbetterella	0.450018		Streptococcus koreensis	0.246948		Staphylococcus arlettae	0.497396		Acinetobacter junii	0.256797
									Vibrionales	0.0436724		Chlamydiales	0.100777		Fusobacteriales	0.0866199	Chlamydiales	Porphyromonadaceae	0.124267		Micrococcaceae	0.248977		Legionellaceae	0.182714	Shewanellaceae		Abiotrophia	0.146431		Listeria	0.314186		Zunongwangia	0.427009		Campylobacter sp. oral clone HB035	0.22774		Dolosigranulum pigrum	0.495357		Shewanella woodyi	0.25515
									Thermotogales	0.0428161		Methylophilales	0.100777		Rickettsiales	0.0852665	Methylophilales	Acidaminococcaceae	0.123907		Shewanellaceae	0.248977		Rhodocyclaceae	0.17324	Ruminococcaceae		Xylella	0.143862		Prevotella	0.284546		Croceibacter	0.413475		Streptococcus vestibularis	0.213069		Exiguobacterium sp. AT1b	0.433183		Flavobacterium album	0.254599
									Aquificales	0.0419598		Planctomycetales	0.0948485		Erysipelotrichales	0.0812062	Planctomycetales	Cytophagaceae	0.121025		Ruminococcaceae	0.237121		Neisseriaceae	0.161059	Vibrionaceae		Listeria	0.142149		Candidatus	0.27269		Maribacter	0.412798		Actinobacillus equuli	0.211916		Staphylococcus aureus	0.429106		Pedobacter sp. KBS0701	0.239612
									Nostocales	0.0385345		Caulobacterales	0.0889205		Desulfobacterales	0.0751157	Caulobacterales	Geobacteraceae	0.121025		Vibrionaceae	0.219337		Streptococcaceae	0.160382	Legionellaceae		Pasteurella	0.140437		Cytophaga	0.254905		Pectobacterium	0.402647		Neisseria elongata	0.204996		Staphylococcus haemolyticus	0.42401		Pedobacter sp. HDW13	0.209083
									Desulfobacterales	0.0261178		Aeromonadales	0.0770644		Planctomycetales	0.074439	Aeromonadales	Listeriaceae	0.119584		Legionellaceae	0.207481		Ectothiorhodospiraceae	0.154292	Lachnospiraceae		Caldanaerobacter	0.137012		Shewanella	0.248977		Leeuwenhoekiella	0.39588		Streptococcus anginosus	0.201971		Acinetobacter towneri	0.405663		Grimontia hollisae	0.206373
									Syntrophobacterales	0.0256897		Chromatiales	0.0770644		Methylophilales	0.0730856	Chromatiales	Bifidobacteriaceae	0.11166		Lachnospiraceae	0.171913		Caulobacteraceae	0.149555	Leptospiraceae		Anaerococcus	0.129305		Finegoldia	0.237121		Shigella	0.345803		Eikenella corrodens	0.201423		Chryseobacterium indologenes	0.404644		Ochrobactrum anthropi	0.198
									Chloroflexales	0.023977		Rhodocyclales	0.0652084		Desulfovibrionales	0.0717321	Rhodocyclales	Paenibacillaceae	0.108779		Leptospiraceae	0.154129		Moritellaceae	0.140757	Veillonellaceae		Oribacterium	0.128448		Neisseria	0.231193		Spirosoma	0.341743		Leptotrichia hofstadii	0.199929		Pseudomonas sp. THAF42	0.405663		Kosakonia cowanii	0.193253
									Chromatiales	0.0226925		Rhodospirillales	0.0652084		Spirochaetales	0.0581978	Rhodospirillales	Hahellaceae	0.104456		Veillonellaceae	0.154129		Bradyrhizobiaceae	0.130607	Nocardiaceae		Sebaldella	0.119885		Polaribacter	0.219337		Serratia	0.332945		Haemophilus parahaemolyticus	0.199589		Chryseobacterium taklimakanense	0.375085		Sphingobacterium sp. B29	0.188379
									Halanaerobiales	0.0222644		Chloroflexales	0.0592803		Methylococcales	0.0568443	Chloroflexales	Haliangiaceae	0.103016		Nocardiaceae	0.136345		Brucellaceae	0.123163	Paenibacillaceae		Roseobacter	0.117316		Agrobacterium	0.207481		Ferrimonas	0.322795		Streptococcus sp. oral taxon 431	0.197566		Acinetobacter haemolyticus	0.371008		Aeromonas sp. ASNIH5	0.166585
									Oscillatoriales	0.0218362		Desulfuromonadales	0.0592803		Nitrospirales	0.0473703	Desulfuromonadales	Clostridiales-Incertae-Sedis2	0.100134		Paenibacillaceae	0.130417		Alcaligenaceae	0.113689	Thermoanaerobacteraceae		Atopobium	0.116888		Fusobacterium	0.207481		Pantoea	0.315351		Mannheimia granulomatis	0.185788		Agrobacterium tumefaciens	0.357758		Pedobacter chitinilyticus	0.141493
									Planctomycetales	0.0218362		Thiotrichales	0.0592803		Bdellovibrionales	0.0426332	Thiotrichales	Heliobacteriaceae	0.0835651		Thermoanaerobacteraceae	0.124489		Halomonadaceae	0.113689	Anaplasmataceae		Dinoroseobacter	0.115175		Legionella	0.207481		Robiginitalea	0.308583		Haemophilus haemolyticus	0.18074		Nocardioides sp. JQ2195	0.378143		Brevundimonas subvibrioides	0.139439
									Rhodospirillales	0.0188391		Bdellovibrionales	0.0533523		Nostocales	0.0406031	Bdellovibrionales	Sphingobacteriaceae	0.0770816		Anaplasmataceae	0.118561		Blattabacteriaceae	0.110982	Alteromonadaceae		Lactococcus	0.109609		Exiguobacterium	0.201553		Providencia	0.306553		Pseudomonas azotoformans	0.167279		Fimbriimonas ginsengisoli	0.344508		Pseudomonas sp. JY-Q	0.136145
									Synergistales	0.0188391		Thermales	0.0474243		Chlamydiales	0.0392497	Thermales	Comamonadaceae	0.0763612		Alteromonadaceae	0.106705		Hahellaceae	0.108952	Brucellaceae		Finegoldia	0.109181		Capnocytophaga	0.195625		Candidatus	0.3052		Prevotella scopos	0.166844		Agrobacterium fabrum	0.334315		Chryseobacterium indologenes	0.132799
									Legionellales	0.0162701		Verrucomicrobiales	0.0474243		Solibacterales	0.0392497	Verrucomicrobiales	Thermoanaerobacterales-III-Incertae-Sedis	0.072399		Brucellaceae	0.106705		Listeriaceae	0.106921	Bifidobacteriaceae		Chryseobacterium	0.102759		Lysinibacillus	0.189697		Dokdonia	0.301816		Streptococcus pseudopneumoniae	0.157845		Staphylococcus cohnii	0.311892		Klebsiella quasipneumoniae	0.124191
									Cardiobacteriales	0.015842		Solibacterales	0.0414962		Chloroflexales	0.0372195	Solibacterales	Desulfovibrionaceae	0.0713185		Bifidobacteriaceae	0.100777		Lactobacillaceae	0.104891	Methylophilaceae		Ruminococcus	0.100618		Anabaena	0.183769		Clostridium	0.280161		Streptococcus cristatus	0.157221		Klebsiella pneumoniae	0.305776		Pseudomonas sp. SWI6	0.120171
									Aeromonadales	0.0149856		Desulfobacterales	0.0355682		Thermales	0.0338359	Desulfobacterales	Nocardiaceae	0.0705981		Methylophilaceae	0.100777		Nitrosomonadaceae	0.102184	Planctomycetaceae		Basfia	0.0997615		Parabacteroides	0.183769		Psychromonas	0.280161		Prevotella sp. oral taxon 299	0.152684		Staphylococcus warneri	0.304757		Comamonas testosteroni	0.106781
									Nitrosomonadales	0.0145575		Desulfovibrionales	0.0355682		Aquificales	0.0304523	Desulfovibrionales	Peptostreptococcaceae	0.0677165		Planctomycetaceae	0.0948485		Rhodothermaceae	0.102184	Carnobacteriaceae		Carboxydothermus	0.0993334		Salmonella	0.177841		Marinobacter	0.267304		Campylobacter showae	0.152476		Acinetobacter pittii	0.28743		Myroides anatoliensis	0.102636
									Prochlorales	0.0115603		Thermotogales	0.0355682		Cardiobacteriales	0.0297756	Thermotogales	Pseudomonadaceae	0.0666359		Carnobacteriaceae	0.0889205		Cyclobacteriaceae	0.101508	Caulobacteraceae		Paenibacillus	0.098477		Vibrio	0.177841		Tolumonas	0.26189		Porphyromonas gingivalis	0.151719		Brevundimonas sp. Bb-A	0.283353		Sphingobacterium alimentarium	0.100358
									Dictyoglomales	0.0098477		Acholeplasmatales	0.0296402		Deinococcales	0.0297756	Acholeplasmatales	Aquificaceae	0.0576311		Caulobacteraceae	0.0889205		Chromatiaceae	0.0994776	Aerococcaceae		Corynebacterium	0.0950517		Croceibacter	0.171913		Porphyromonas	0.258506		Leptotrichia sp. oral taxon 212	0.14376		Nocardioides daphniae	0.285391		Pseudomonas aeruginosa	0.100125
									Caulobacterales	0.00941954		Coriobacteriales	0.0296402		Bifidobacteriales	0.0284222	Coriobacteriales	Thiotrichaceae	0.0576311		Aerococcaceae	0.0829925		Oxalobacteraceae	0.0988009	Peptococcaceae		Xanthomonas	0.0929109		Maribacter	0.171913		Dickeya	0.254446		Bergeyella cardium	0.142002		Kocuria palustris	0.267044		Plesiomonas shigelloides	0.0968612
									Chlamydiales	0.00941954		Synergistales	0.0296402		Gallionellales	0.0284222	Synergistales	Syntrophomonadaceae	0.0572709		Peptococcaceae	0.0829925		Paenibacillaceae	0.0947405	Sphingomonadaceae		Porphyromonas	0.0830632		Dyadobacter	0.160057		Kordia	0.251062		Aggregatibacter segnis	0.140187		Marmoricola scoriae	0.261948		Bacterium	0.0928557
									Hydrogenophilales	0.00941954		Acidobacteriales	0.0237121		Gloeobacterales	0.0270687	Acidobacteriales	Micrococcaceae	0.0551097		Sphingomonadaceae	0.0829925		Fusobacteriaceae	0.0866199	Aeromonadaceae		Rhodococcus	0.0804943		Geobacillus	0.154129		Marinomonas	0.245649		Capnocytophaga leadbetteri	0.13945		Corynebacterium striatum	0.280295		Sphingomonas paucimobilis	0.090919
									Thermales	0.00941954		Deinococcales	0.0237121		Coriobacteriales	0.0243619	Deinococcales	Brachyspiraceae	0.0446641		Aeromonadaceae	0.0770644		Phyllobacteriaceae	0.0852665	Bradyrhizobiaceae		Histophilus	0.0800661		Leeuwenhoekiella	0.154129		Parabacteroides	0.242942		Corynebacterium segmentosum	0.139071		Acinetobacter sp. SWBY1	0.257871		Pedobacter sp. PACM 27299	0.0841109
									Natranaerobiales	0.00899138		Gallionellales	0.0237121		Oscillatoriales	0.0243619	Gallionellales	Mycobacteriaceae	0.0435835		Bradyrhizobiaceae	0.0711364		Sphingomonadaceae	0.0839131	Leuconostocaceae		Moorella	0.0796379		Leptospira	0.154129		Aliivibrio	0.240912		Leptotrichia wadei	0.133116		Myroides anatoliensis	0.253794		Sphingobacteriaceae bacterium GW460-11-11-14-LB5	0.0805396
									Rhodocyclales	0.00856322		Hydrogenophilales	0.0237121		Verrucomicrobiales	0.0243619	Hydrogenophilales	Leuconostocaceae	0.0407019		Leuconostocaceae	0.0711364		Geobacteraceae	0.0825596	Parachlamydiaceae		Riemerella	0.0783535		Roseobacter	0.154129		Edwardsiella	0.225347		Acinetobacter johnsonii	0.123644		Sphingobacterium daejeonense	0.257871		Phytobacter ursingii	0.077425
									Rubrobacterales	0.00856322		Nitrosomonadales	0.0237121		Hydrogenophilales	0.0230084	Nitrosomonadales	Chloroflexaceae	0.038901		Parachlamydiaceae	0.0711364		Erysipelotrichaceae	0.0812062	Pseudoalteromonadaceae		Lysinibacillus	0.0757845		Leadbetterella	0.148201		Proteus	0.213166		Leptotrichia buccalis	0.120979		Staphylococcus lugdunensis	0.251756		Pseudomonas parafulva	0.0757929
									Sphingomonadales	0.00856322		Gloeobacterales	0.0177841		Acidobacteriales	0.0203015	Gloeobacterales	Mycoplasmataceae	0.038901		Pseudoalteromonadaceae	0.0711364		Enterococcaceae	0.079176	Hahellaceae		Escherichia	0.0745		Ruminococcus	0.148201		Haemophilus	0.211813		Lacrimispora sphenoides	0.120638		Rheinheimera sp. LHK132	0.24564		Sphingobacterium sp. dk4302	0.0747697
									Acholeplasmatales	0.00813506		Halanaerobiales	0.0177841		Syntrophobacterales	0.0203015	Halanaerobiales	Actinomycetaceae	0.0367398		Hahellaceae	0.0652084		Planctomycetaceae	0.074439	Haliangiaceae		Acidaminococcus	0.0736437		Xanthomonas	0.148201		Photorhabdus	0.211136		Gemella haemolysans	0.117765		Sphingobacterium sp. DR205	0.241563		Vibrio coralliilyticus	0.072304
									Fibrobacterales	0.0077069		Mycoplasmatales	0.0177841		Acidithiobacillales	0.0196248	Mycoplasmatales	Vibrionaceae	0.0367398		Haliangiaceae	0.0652084		Thermoanaerobacteraceae	0.0737623	Rhodocyclaceae		Pseudomonas	0.0736437		Zunongwangia	0.142273		Cellvibrio	0.200985		Capnocytophaga sp. FDAARGOS_737	0.108898		Enterobacter cloacae	0.238505		Aeromonas caviae	0.0639835
									Methylophilales	0.0077069		Prochlorales	0.0177841		Thermotogales	0.0162412	Prochlorales	Shewanellaceae	0.0363796		Rhodocyclaceae	0.0652084		Methylophilaceae	0.0724088	Chloroflexaceae		Streptobacillus	0.0736437		Robiginitalea	0.130417		Erwinia	0.199632		Prevotella jejuni	0.0963064		Flavobacterium columnare	0.233409		Exiguobacterium sp. AT1b	0.06311
									Solibacterales	0.00727874		Syntrophobacterales	0.0177841		Halanaerobiales	0.0148878	Syntrophobacterales	Thermotogaceae	0.0356592		Chloroflexaceae	0.0592803		Myxococcaceae	0.0710554	Eubacteriaceae		Geobacter	0.071931		Spirosoma	0.124489		Prevotella	0.199632		Veillonella rodentium	0.0814653		Sphingobacterium sp. ML3W	0.227294		Pedobacter sp. G11	0.0602175
									Deinococcales	0.00642242		Herpetosiphonales	0.0118561		Deferribacterales	0.0142111	Herpetosiphonales	Alcanivoracaceae	0.035299		Eubacteriaceae	0.0592803		Campylobacteraceae	0.069702	Gordoniaceae		Beggiatoa	0.0685058		Dinoroseobacter	0.118561		Streptomyces	0.193541		Neisseria mucosa	0.0794991		Corynebacterium simulans	0.233409		Pedobacter steynii	0.0561671
									Verrucomicrobiales	0.00642242		Methylococcales	0.0118561		Selenomonadales	0.0121809	Methylococcales	Halanaerobiaceae	0.0338583		Gordoniaceae	0.0592803		Hyphomonadaceae	0.0669951	Micromonosporaceae		Pelotomaculum	0.0685058		Paenibacillus	0.118561		Marivirga	0.192188		Brevibacterium frigoritolerans	0.078119		Sphingobacterium hotanense	0.210986		Myroides odoratimimus	0.0559425
									Acidobacteriales	0.00599425		Nitrospirales	0.0118561		Chrysiogenales	0.0108275	Nitrospirales	Nostocaceae	0.0324175		Micromonosporaceae	0.0592803		Corynebacteriaceae	0.0622581	Nocardiopsaceae		Caldicellulosiruptor	0.0655086		Veillonella	0.118561		Legionella	0.182714		Dolosigranulum pigrum	0.0769468		Acinetobacter johnsonii	0.210986		Enterobacteriaceae bacterium ENNIH3	0.0523912
									Herpetosiphonales	0.00556609		Deferribacterales	0.00592803		Gemmatimonadales	0.0108275	Deferribacterales	Ectothiorhodospiraceae	0.0316971		Nocardiopsaceae	0.0592803		Desulfovibrionaceae	0.0615814	Alcanivoracaceae		Syntrophomonas	0.0650805		Moraxella	0.112633		Staphylococcus	0.180684		Streptococcus sp. FDAARGOS_192	0.0750373		Flavobacterium psychrophilum	0.207928		Agrobacterium sp. MA01	0.0522065
									Gloeobacterales	0.00513793		Desulfarculales	0.00592803		Acholeplasmatales	0.00947405	Dictyoglomales	Myxococcaceae	0.0302563		Alcanivoracaceae	0.0533523		Rhodospirillaceae	0.0602279	Bdellovibrionaceae		Burkholderia	0.0642242		Rhodococcus	0.112633		Xanthomonas	0.180007		Delftia acidovorans	0.0744323		Stenotrophomonas maltophilia	0.206909		Paenibacillus borealis	0.0499405
									Methylococcales	0.00470977		Dictyoglomales	0.00592803		Prochlorales	0.00947405	Elusimicrobiales	Alcaligenaceae	0.0280951		Bdellovibrionaceae	0.0533523		Peptococcaceae	0.0588745	Cyclobacteriaceae		Hahella	0.0620833		Citrobacter	0.106705		Geobacillus	0.159705		Streptococcus sanguinis	0.0708591		Sphingobacterium multivorum	0.199774		Vibrio sp. ZWAL4003	0.0437512
									Deferribacterales	0.00428161		Elusimicrobiales	0.00592803		Synergistales	0.00879734	Ktedonobacterales	Cardiobacteriaceae	0.0266544		Cyclobacteriaceae	0.0533523		Methylococcaceae	0.0568443	Flammeovirgaceae		Haliangium	0.061227		Klebsiella	0.106705		Helicobacter	0.155645		Klebsiella oxytoca	0.068874		Lawsonella clevelandensis	0.196716		Pedobacter ginsengisoli	0.0434792
									Nitrospirales	0.00428161		Gemmatimonadales	0.00592803		Lentisphaerales	0.0074439	Nautiliales	Aeromonadaceae	0.0252136		Flammeovirgaceae	0.0533523		Piscirickettsiaceae	0.052784	Alcaligenaceae		Mannheimia	0.061227		Macrococcus	0.106705		Saccharophagus	0.152938		Haemophilus influenzae	0.0684014		Paracoccus contaminans	0.203851		Chryseobacterium shandongense	0.0432396
									Bdellovibrionales	0.00342529		Ktedonobacterales	0.00592803		Dictyoglomales	0.00609046	Parvularculales	Leptospiraceae	0.0248534		Alcaligenaceae	0.0474243		Nitrospiraceae	0.0473703	Ectothiorhodospiraceae		Symbiobacterium	0.0595144		Synechococcus	0.106705		Azotobacter	0.148201		Alkalihalobacillus pseudofirmus	0.0673804		Flavobacterium alkalisoli	0.192639		Pseudomonas moraviensis	0.0428104
									Elusimicrobiales	0.00342529		Mariprofundales	0.00592803		Mariprofundales	0.00609046	Puniceicoccales	Desulfobacteraceae	0.0244932		Ectothiorhodospiraceae	0.0474243		Desulfobacteraceae	0.0460168	Oceanospirillaceae		Candidatus	0.0565173		Lactococcus	0.100777		Chlorobium	0.144818		Streptococcus himalayensis	0.0654142		Acinetobacter lwoffii	0.19162		Pseudomonas fulva	0.040744
									Ktedonobacterales	0.00214081		Nautiliales	0.00592803		Mycoplasmatales	0.00609046		Bradyrhizobiaceae	0.0237728		Oceanospirillaceae	0.0474243		Bdellovibrionaceae	0.0426332	Rhodothermaceae		Peptostreptococcus	0.0535201		Wolbachia	0.100777		Stenotrophomonas	0.143464		Fusobacterium nucleatum	0.0649983		Chryseobacterium arthrosphaerae	0.193658		Aeromonas sp. ASNIH7	0.0370479
									Puniceicoccales	0.00214081		Parvularculales	0.00592803		Puniceicoccales	0.00609046		Pelobacteraceae	0.022332		Rhodothermaceae	0.0474243		Leptospiraceae	0.0412798	Thermaceae		Gramella	0.0526638		Cellvibrio	0.0948485		Acetivibrio	0.141434		Streptococcus pyogenes	0.0645446		Acinetobacter sp. ACNIH1	0.175312		Agrobacterium sp. SL26	0.0362643
									Parvularculales	0.00171264		Puniceicoccales	0.00592803		Herpetosiphonales	0.00541375		Legionellaceae	0.0216117		Thermaceae	0.0474243		Nostocaceae	0.0406031	Solibacteraceae		Mycobacterium	0.0518075		Kordia	0.0948485		Moritella	0.140757		Streptococcus sp. 116-D4	0.0634669		Agromyces flavus	0.188562		Flavobacterium columnare	0.0337986
									Sphaerobacterales	0.00171264					Methylacidiphilales	0.00541375		Desulfomicrobiaceae	0.0208913		Solibacteraceae	0.0414962		Francisellaceae	0.0399264	Acetobacteraceae		Butyrivibrio	0.0500948		Mucilaginibacter	0.0889205		Actinobacillus	0.138051		Agrobacterium tumefaciens	0.0618788		Bdellovibrio bacteriovorus	0.185504		Escherichia coli	0.0329051
									Desulfarculales	0.00128448					Parvularculales	0.00541375		Propionibacteriaceae	0.0208913		Acetobacteraceae	0.0355682		Solibacteraceae	0.0392497	Alicyclobacillaceae		Heliobacterium	0.0496667		Yersinia	0.0889205		Streptococcus	0.137374		Streptococcus mutans	0.0604987		Sphingobacterium thalpophilum	0.169196		Enterobacter asburiae	0.0325308
									Lentisphaerales	0.00128448					Nautiliales	0.00473703		Desulfobulbaceae	0.0194505		Alicyclobacillaceae	0.0355682		Acetobacteraceae	0.0365428	Colwelliaceae		Pedobacter	0.0492385		Dokdonia	0.0829925		Xenorhabdus	0.13399		Capnocytophaga gingivalis	0.0577006		Chroococcidiopsis thermalis	0.171235		Colwellia sp. MT41	0.0305193
									Nautiliales	0.00128448					Elusimicrobiales	0.00406031		Anaplasmataceae	0.0187301		Colwelliaceae	0.0355682		Chloroflexaceae	0.0365428	Hyphomonadaceae		Bifidobacterium	0.0483822		Gemella	0.0829925		Cupriavidus	0.121809		uncultured Streptococcus sp.	0.0565096		Acinetobacter sp. WCHA45	0.167158		Brevundimonas diminuta	0.030427
									Chrysiogenales	0.000856322					Fibrobacterales	0.00406031		Planctomycetaceae	0.0183699		Dermabacteraceae	0.0355682		Pelobacteraceae	0.0351893	Myxococcaceae		Enhydrobacter	0.0483822		Paludibacter	0.0829925		Pasteurella	0.118426		Streptococcus intermedius	0.0536359		Klebsiella quasipneumoniae	0.155946		Myroides sp. CJ210	0.0274996
									Entomoplasmatales	0.000856322					Natranaerobiales	0.00270687		Dictyoglomaceae	0.0165689		Hyphomonadaceae	0.0355682		Thermaceae	0.0338359	Nocardioidaceae		Rothia	0.0483822		Actinobacillus	0.0770644		Mannheimia	0.115719		Prevotella enoeca	0.0527662		Tessaracoccus flavus	0.147792		Brevundimonas naejangsanensis	0.026077
									Gallionellales	0.000856322					Rubrobacterales	0.00270687		Caulobacteraceae	0.0158485		Myxococcaceae	0.0355682		Mycobacteriaceae	0.0331592	Oxalobacteraceae		Parabacteroides	0.0445287		Bifidobacterium	0.0770644		Blattabacterium	0.110982		Treponema sp. OMZ 838	0.0516319		Pseudomonas putida	0.145753		Leclercia adecarboxylata	0.0259647
									Solirubrobacterales	0.000856322					Sphaerobacterales	0.00270687		Hydrogenophilaceae	0.0158485		Nocardioidaceae	0.0355682		Coxiellaceae	0.0318058	Phyllobacteriaceae		Shewanella	0.0432443		Brucella	0.0770644		Psychrobacter	0.109628		Staphylococcus aureus	0.0513483		Corynebacterium aurimucosum	0.14983		Chryseobacterium balustinum	0.0241704
									Acidithiobacillales	0.000428161					Thermomicrobiales	0.00270687		Synergistaceae	0.0158485		Oxalobacteraceae	0.0355682		Cardiobacteriaceae	0.0297756	Spirochaetaceae		Macrococcus	0.0415316		Erwinia	0.0770644		Hahella	0.108952		Limosilactobacillus fermentum	0.0495711		Sphingobacterium sp. dk4302	0.142696		Pseudomonas sp. THAF7b	0.0240356
									Methylacidiphilales	0.000428161					Solirubrobacterales	0.00203015		Syntrophobacteraceae	0.0154884		Phyllobacteriaceae	0.0355682		Desulfobulbaceae	0.0290989	Thermotogaceae		Exiguobacterium	0.039819		Pantoea	0.0770644		Paludibacter	0.107598		Stenotrophomonas maltophilia	0.0484935		Pseudomonas aeruginosa	0.141676		Sphingobium yanoikuyae	0.0238534
															Entomoplasmatales	0.00135344		Alteromonadaceae	0.0151282		Spirochaetaceae	0.0355682		Methylobacteriaceae	0.0290989	Thiotrichaceae		Mycoplasma	0.039819		Methylobacillus	0.0711364		Listeria	0.106921		Streptococcus sp. NPS 308	0.0482099		Methylophilus sp. TWE2	0.144734		Pseudomonas plecoglossicida	0.022089
															Ktedonobacterales	0.00135344		Bartonellaceae	0.0144078		Thermotogaceae	0.0355682		Bifidobacteriaceae	0.0284222	Acholeplasmataceae		Polaribacter	0.0385345		Oceanobacillus	0.0711364		Alcanivorax	0.106245		Fusobacterium periodonticum	0.0449392		Chryseobacterium sp. G0186	0.139638		Pseudomonas sp. CC6-YY-74	0.0188846
															Acidimicrobiales	0.000676718		Rhizobiaceae	0.0140476		Thiotrichaceae	0.0355682		Chlamydiaceae	0.0284222	Brevibacteriaceae		Thermoanaerobacter	0.0381063		Porphyromonas	0.0711364		Algoriphagus	0.101508		Lautropia mirabilis	0.0437859		Acinetobacter tandoii	0.135561		Rheinheimera sp.EpRS3	0.0186475
																		Acholeplasmataceae	0.0136874		Acholeplasmataceae	0.0296402		Gallionellaceae	0.0284222	Chromatiaceae		Leuconostoc	0.03725		Pseudoalteromonas	0.0711364		Polaromonas	0.101508		Haemophilus pittmaniae	0.0435969		Brevundimonas mediterranea	0.133522		Idiomarina andamanensis	0.018353
																		Alicyclobacillaceae	0.0136874		Brevibacteriaceae	0.0296402		Lachnospiraceae	0.0250386	Coriobacteriaceae		Desulfovibrio	0.0363937		Rhizobium	0.0711364		Lactobacillus	0.0974474		Lactococcus lactis	0.0434078		Aerococcus viridans	0.129445		Pseudomonas sp. THAF187a	0.0179287
																		Flammeovirgaceae	0.0136874		Chromatiaceae	0.0296402		Opitutaceae	0.0250386	Desulfobacteraceae		Psychrobacter	0.0359655		Rothia	0.0711364		Psychroflexus	0.0954173		Streptococcus marmotae	0.0433133		Solimonas sp. K1W22B-7	0.133522		Sphingobacterium sp. EQH22	0.0175469
																		Francisellaceae	0.0136874		Coriobacteriaceae	0.0296402		Coriobacteriaceae	0.0243619	Desulfovibrionaceae		Oceanobacillus	0.0355374		Acidovorax	0.0652084		Kangiella	0.0947405		Anaerocolumna sp. CBA3638	0.0420277		Flavobacterium anhuiense	0.126387		Agrobacterium sp. RAC06	0.0163939
																		Dermacoccaceae	0.012967		Desulfobacteraceae	0.0296402		Nocardiaceae	0.0243619	Erythrobacteraceae		Roseburia	0.0351092		Arthrobacter	0.0652084		Brucella	0.0940638		Streptococcus suis	0.0403073		Cupriavidus taiwanensis	0.126387		Comamonas aquatica	0.0159597
																		Fibrobacteraceae	0.012967		Desulfovibrionaceae	0.0296402		Eubacteriaceae	0.0236851	Frankiaceae		Yersinia	0.0342529		Hahella	0.0652084		Rhizobium	0.0927104		Prevotella fusca	0.0400237		Comamonas thiooxydans	0.12231		Pedobacter suwonensis	0.0153208
																		Hydrogenothermaceae	0.012967		Erythrobacteraceae	0.0296402		Xanthobacteraceae	0.0236851	Heliobacteriaceae		Chitinophaga	0.0316839		Haliangium	0.0652084		Agrobacterium	0.091357		Streptococcus sp. I-P16	0.0385868		Myroides odoratimimus	0.115176		Myroides phaeus	0.0132519
																		Dermabacteraceae	0.0122466		Frankiaceae	0.0296402		Deinococcaceae	0.0230084	Polyangiaceae		Sphingobacterium	0.0316839		Microcoleus	0.0652084		Acidovorax	0.0866199		Streptococcus sp. FDAARGOS_521	0.0383222		Staphylococcus saprophyticus	0.114156		Sphingobacterium mizutaii	0.013197
																		Nitrosomonadaceae	0.0122466		Heliobacteriaceae	0.0296402		Hydrogenophilaceae	0.0230084	Rhodospirillaceae		Brevibacillus	0.0308276		Providencia	0.0652084		Geobacter	0.0825596		Klebsiella aerogenes	0.0370555		Enterobacteriaceae bacterium ENNIH1	0.113137		Enterobacter roggenkampii	0.0130997
																		Nocardiopsaceae	0.0118864		Polyangiaceae	0.0296402		Hydrogenothermaceae	0.021655	Synergistaceae		Enterobacter	0.0308276		Stenotrophomonas	0.0652084		Thioalkalivibrio	0.0818829		Neisseria perflava	0.0369609		Acinetobacter nosocomialis	0.111099		Aeromonas sp. ASNIH2	0.0130697
																		Acetobacteraceae	0.0115262		Rhodospirillaceae	0.0296402		Micrococcaceae	0.0209783	Xanthobacteraceae		Bulleidia	0.0299713		Synechocystis	0.0652084		Paenibacillus	0.0805295		cyanobacterium NIES-36	0.0354107		Corynebacterium ulcerans	0.111099		Moraxella catarrhalis	0.0128351
																		Brucellaceae	0.0115262		Synergistaceae	0.0296402		Acidobacteriaceae	0.0203015	Acidobacteriaceae		Leptospira	0.0295431		Aeromonas	0.0592803		Chromohalobacter	0.079176		Lysinibacillus sphaericus	0.0352972		Flavobacterium sediminis	0.110079		Pseudomonas pelagia	0.0125506
																		Deinococcaceae	0.0108058		Thermoanaerobacterales-Family-III-Incertae-Sedis	0.0296402		Acidithiobacillaceae	0.0196248	Acidothermaceae		Aquifex	0.0278305		Cronobacter	0.0592803		Enterococcus	0.079176		Capnocytophaga sputigena	0.0349569		Chryseobacterium haifense	0.110079		Acinetobacter baumannii	0.0121363
																		Phyllobacteriaceae	0.0108058		Xanthobacteraceae	0.0296402		Clostridiales-Family-XI-Incertae-Sedis	0.0196248	Actinomycetaceae		Maribacter	0.0278305		Gordonia	0.0592803		Microscilla	0.0771459		Streptococcus uberis	0.0330474		Corynebacterium jeikeium	0.10906		Sphingobacterium sp. CZ-2	0.0121264
																		Pseudoalteromonadaceae	0.0108058		Acidobacteriaceae	0.0237121		Rikenellaceae	0.0162412	Blattabacteriaceae		Filifactor	0.0269741		Granulicatella	0.0592803		Nitrosomonas	0.0757924		Porphyromonas asaccharolytica	0.0324424		Corynebacterium glaucum	0.107022		Methylomonas methanica	0.011762
																		Acidobacteriaceae	0.0100854		Acidothermaceae	0.0237121		Thermotogaceae	0.0162412	Chlamydiaceae		Selenomonas	0.0269741		Histophilus	0.0592803		Aggregatibacter	0.0737623		Rothia mucilaginosa	0.0320265		Streptococcus mitis	0.106002		Pseudopedobacter saltans	0.0117445
																		Cyclobacteriaceae	0.0100854		Actinomycetaceae	0.0237121		Erythrobacteraceae	0.0155645	Coxiellaceae		Brachyspira	0.026546		Methylibium	0.0592803		Teredinibacter	0.0724088		Acinetobacter guillouiae	0.0295498		Bacillus megaterium	0.106002		Sphingobacterium cavernae	0.01147
																		Frankiaceae	0.0100854		Blattabacteriaceae	0.0237121		Halothiobacillaceae	0.0155645	Desulfuromonadaceae		Pelobacter	0.026546		Nodularia	0.0592803		Coprobacillus	0.0717321		Streptococcus sp. VT 162	0.0292284		Aeromonas veronii	0.117214		Enterobacteriaceae bacterium ENNIH1	0.0112229
																		Hyphomonadaceae	0.0100854		Chlamydiaceae	0.0237121		Syntrophaceae	0.0155645	Gallionellaceae		Vibrio	0.0261178		Oscillatoria	0.0592803		Lysinibacillus	0.0717321		Phyllobacterium myrsinacearum	0.0290583		Macrococcus sp. IME1552	0.101925		Providencia rettgeri	0.0110957
																		Rhodospirillaceae	0.0100854		Coxiellaceae	0.0237121		Aerococcaceae	0.0142111	Hydrogenophilaceae		Wolinella	0.0256897		Ralstonia	0.0592803		Caulobacter	0.0710554		Streptococcus sp. A12	0.0290583		Brevundimonas sp. GW460-12-10-14-LB2	0.100906		Pedobacter sp. eg	0.0107587
																		Prochlorococcaceae	0.00972524		Desulfuromonadaceae	0.0237121		Deferribacteraceae	0.0142111	Idiomarinaceae		Cellulosilyticum	0.0252615		Aggregatibacter	0.0533523		Bordetella	0.0690253		Gemella morbillorum	0.0281508		Sphingomonas sp. IC081	0.100906		Sphingobacterium sp. PM2-P1-29	0.0104368
																		Herpetosiphonaceae	0.00936505		Gallionellaceae	0.0237121		Pseudonocardiaceae	0.0142111	Methylobacteriaceae		Salmonella	0.0252615		Algoriphagus	0.0533523		Salinibacter	0.0690253		Paludibacter propionicigenes	0.027111		Pedobacter sp. KBS0701	0.0988676		Saccharophagus degradans	0.00983785
																		Rhodothermaceae	0.00900486		Hydrogenophilaceae	0.0237121		Verrucomicrobiaceae	0.0142111	Nitrosomonadaceae		Cytophaga	0.0248333		Bdellovibrio	0.0533523		Nitrosococcus	0.0649649		Tannerella sp. oral taxon HOT-286	0.0269219		Enterobacter asburiae	0.0988676		Microbacterium oxydans	0.00951841
																		Chlamydiaceae	0.00792427		Idiomarinaceae	0.0237121		Heliobacteriaceae	0.0135344	Peptostreptococcaceae		Propionibacterium	0.0248333		Cupriavidus	0.0533523		Comamonas	0.0636115		bacterium NLAE-zl-P889	0.0263358		Exiguobacterium mexicanum	0.0968291		Enterobacter kobei	0.00912909
																		Rikenellaceae	0.00792427		Methylobacteriaceae	0.0237121		Nocardiopsaceae	0.0135344	Verrucomicrobiaceae		Blautia	0.0244052		Gemmata	0.0533523		Sodalis	0.0629348		Lactobacillus delbrueckii	0.0261279		Staphylococcus sciuri	0.0958098		Pseudomonas sp. THAF42	0.0090667
																		Thermaceae	0.00792427		Nitrosomonadaceae	0.0237121		Aurantimonadaceae	0.0128576	Acidaminococcaceae		Klebsiella	0.023977		Marivirga	0.0533523		Basfia	0.0622581		Streptococcus infantis	0.0256552		Enterobacter bugandensis	0.0958098		Pseudomonas fluorescens	0.0090093
																		Natranaerobiaceae	0.00756408		Peptostreptococcaceae	0.0237121		Halanaerobiaceae	0.0128576	Actinosynnemataceae		Catonella	0.0235489		Albidiferax	0.0474243		Corynebacterium	0.0622581		Flavobacterium nackdongense	0.0254473		Staphylococcus pasteuri	0.0958098		Sphingobacterium thalpophilum	0.00883959
																		Deferribacteraceae	0.00720388		Verrucomicrobiaceae	0.0237121		Rickettsiaceae	0.0128576	Aurantimonadaceae		Carnobacterium	0.0231207		Alcanivorax	0.0474243		Cyanothece	0.0602279		Streptococcus equinus	0.0253906		Myroides sp. CJ210	0.0937713		Delftia tsuruhatensis	0.00869484
																		Desulfohalobiaceae	0.00720388		Acidaminococcaceae	0.0177841		Thermoanaerobacterales-Family-III-Incertae-Sedis	0.0128576	Bartonellaceae		Anaeromyxobacter	0.0226925		Alkaliphilus	0.0474243		Desulfovibrio	0.0588745		Candidatus Saccharibacteria bacterium oral taxon 488	0.0240104		Blastococcus saxobsidens	0.0937713		Thalassotalea sp. PS06	0.00819571
																		Halomonadaceae	0.00720388		Actinosynnemataceae	0.0177841		Alicyclobacillaceae	0.0121809	Beijerinckiaceae		Synechococcus	0.0218362		Basfia	0.0474243		Brevundimonas	0.0581978		Leptolyngbya sp. Ru5-44	0.0237646		Janibacter melonis	0.0917328		Thalassolituus oleivorans	0.00790622
																		Idiomarinaceae	0.00720388		Aurantimonadaceae	0.0177841		Desulfuromonadaceae	0.0121809	Deinococcaceae		Acidovorax	0.0205517		Caldanaerobacter	0.0474243		Neisseria	0.057521		Calenema singularis	0.0229706		Corynebacterium diphtheriae	0.0917328		Pedobacter heparinus	0.00769908
																		Oxalobacteraceae	0.00720388		Bartonellaceae	0.0177841		Hyphomicrobiaceae	0.0121809	Francisellaceae		Citrobacter	0.0201236		Eubacterium	0.0474243		Histophilus	0.0568443		Streptococcus sp. I-G2	0.0223656		Corynebacterium casei	0.0907136		Chryseobacterium nakagawai	0.00763918
																		Polyangiaceae	0.00720388		Beijerinckiaceae	0.0177841		Syntrophomonadaceae	0.0121809	Geobacteraceae		Dialister	0.0201236		Micrococcus	0.0474243		Ralstonia	0.0568443		Streptococcus sp. FDAARGOS_522	0.0222711		Corynebacterium singulare	0.0907136		Achromobacter xylosoxidans	0.00726733
																		Rhodocyclaceae	0.00720388		Deinococcaceae	0.0177841		Beijerinckiaceae	0.0108275	Kineosporiaceae		Paludibacter	0.0201236		Proteus	0.0474243		Oceanobacillus	0.0561676		Streptococcus viridans	0.0220064		Pseudomonas mosselii	0.0896943		Vibrio sp. 1A07	0.00718997
																		Rubrobacteraceae	0.00720388		Dermacoccaceae	0.0177841		Carnobacteriaceae	0.0108275	Microbacteriaceae		Pediococcus	0.0201236		Sinorhizobium	0.0474243		Bradyrhizobium	0.0548142		Lachnoclostridium phytofermentans	0.0215149		Paracoccus yeei	0.0876558		Vibrio vulnificus	0.00712009
																		Brevibacteriaceae	0.0064835		Francisellaceae	0.0177841		Chrysiogenaceae	0.0108275	Mycoplasmataceae		Robiginitalea	0.0201236		Thermobifida	0.0474243		Chromobacterium	0.0534607		Moraxella osloensis	0.0213258		Myroides phaeus	0.0856173		Serratia symbiotica	0.00705021
																		Methylophilaceae	0.0061233		Geobacteraceae	0.0177841		Clostridiales-Family-XVIII-Incertae-Sedis	0.0108275	Pelobacteraceae		Alcanivorax	0.0196954		Xylella	0.0474243		Neptuniibacter	0.0534607		Neisseria sicca	0.0206074		Acinetobacter radioresistens	0.0856173		Pseudomonas sp. VS05_13	0.00689548
																		Solibacteraceae	0.0061233		Kineosporiaceae	0.0177841		Frankiaceae	0.0108275	Prochlorococcaceae		Holdemania	0.0188391		Abiotrophia	0.0414962		Reinekea	0.052784		Phyllobacterium zundukense	0.0191327		Arachidicoccus sp. KIS59-12	0.0856173		Sphingobacterium sp. 1ZP4	0.006883
																		Syntrophaceae	0.0061233		Microbacteriaceae	0.0177841		Gemmatimonadaceae	0.0108275	Pseudonocardiaceae		Roseiflexus	0.0188391		Alteromonas	0.0414962		Azoarcus	0.0521073		uncultured Veillonella sp.	0.0188491		Pedobacter suwonensis	0.0845981		Flavobacterium sp. sptzw17	0.00663843
																		Bdellovibrionaceae	0.00576311		Mycoplasmataceae	0.0177841		Leuconostocaceae	0.0108275	Sanguibacteraceae		Ilyobacter	0.0184109		Butyrivibrio	0.0414962		Rhodopseudomonas	0.0500771		Delftia sp. Cs1-4	0.0178849		Sphingobacterium sp. CZ-2	0.0845981		Sphingomonas sp. LK11	0.00653361
																		Chromatiaceae	0.00576311		Pelobacteraceae	0.0177841		Spirochaetaceae	0.0108275	Streptosporangiaceae		Leeuwenhoekiella	0.0184109		Catonella	0.0414962		Ruminococcus	0.0500771		Rothia dentocariosa	0.0176959		Caulobacter sp. K31	0.0845981		Pseudoalteromonas ruthenica	0.00624412
																		Coxiellaceae	0.00576311		Prochlorococcaceae	0.0177841		Veillonellaceae	0.0108275	Syntrophomonadaceae		Syntrophobacter	0.0184109		Comamonas	0.0414962		Delftia	0.0473703		Prevotella denticola	0.0176013		Sphingosinicella sp. BN140058	0.0835788		Oblitimonas alkaliphila	0.00617174
																		Desulfuromonadaceae	0.00576311		Pseudonocardiaceae	0.0177841		Acholeplasmataceae	0.00947405	Verrucomicrobia-subdivision-3		Nostoc	0.0179828		Delftia	0.0414962		Achromobacter	0.0446634		Lancefieldella parvula	0.017469		Streptococcus sanguinis	0.0825595		Cardiobacterium hominis	0.00594464
																		Elusimicrobiaceae	0.00576311		Sanguibacteraceae	0.0177841		Bartonellaceae	0.00947405	Brachyspiraceae		Anoxybacillus	0.0175546		Desulfitobacterium	0.0414962		Aromatoleum	0.0446634		Glaesserella parasuis	0.0163536		Prevotella melaninogenica	0.0795018		Sphingobacterium daejeonense	0.00593466
																		Psychromonadaceae	0.00540291		Streptosporangiaceae	0.0177841		Nocardioidaceae	0.00947405	Geodermatophilaceae		Gardnerella	0.0175546		Kocuria	0.0414962		Nitrospira	0.0446634		Megasphaera elsdenii	0.0162779		Myroides profundi	0.0795018		Sphingobacterium sp. ML3W	0.00592966
																		Sphingomonadaceae	0.00540291		Syntrophomonadaceae	0.0177841		Parachlamydiaceae	0.00947405	Glycomycetaceae		Halothermothrix	0.0175546		Marinomonas	0.0414962		Bermanella	0.0439867		Treponema denticola	0.016259		Acinetobacter sp. ACNIH2	0.0795018		Salmonella enterica	0.00586727
																		Xanthobacteraceae	0.00540291		Verrucomicrobia-subdivision-3	0.0177841		Peptostreptococcaceae	0.00947405	Halanaerobiaceae		Arcobacter	0.0171264		Parachlamydia	0.0414962		Sinorhizobium	0.0439867		Eubacterium sulci	0.015862		Bacillus sp. Y1	0.0795018		Flavobacterium sangjuense	0.00578741
																		Colwelliaceae	0.00504272		Brachyspiraceae	0.0118561		Prochlorococcaceae	0.00947405	Halomonadaceae		Anabaena	0.0162701		Pectobacterium	0.0414962		Alkalilimnicola	0.04331		Aerococcus viridans	0.0149167		Rhizobium rhizoryzae	0.0784825		Brevundimonas sp. ALBL_005	0.00577993
																		Nannocystaceae	0.00504272		Clostridiales-Family-XVIII-Incertae-Sedis	0.0118561		Anaplasmataceae	0.00879734	Herpetosiphonaceae		Shuttleworthia	0.0162701		Roseiflexus	0.0414962		Fusobacterium	0.04331		Selenomonas sp. oral taxon 478	0.0148222		Flavobacterium haoranii	0.0774633		Asticcacaulis excentricus	0.00577493
																		Methylobacteriaceae	0.00432233		Geodermatophilaceae	0.0118561		Aquificaceae	0.00879734	Intrasporangiaceae		Thermoanaerobacterium	0.0162701		Roseovarius	0.0414962		Methylobacillus	0.04331		Bacteroides cellulosilyticus	0.0144819		Lactiplantibacillus plantarum	0.0774633		Proteus hauseri	0.0056776
																		Microbacteriaceae	0.00432233		Glycomycetaceae	0.0118561		Polyangiaceae	0.00879734	Methylococcaceae		Borrelia	0.015842		Salinispora	0.0414962		Bdellovibrio	0.0426332		Lachnoanaerobaculum umeaense	0.0141605		Corynebacterium flavescens	0.0754248		Shewanella baltica	0.00547546
																		Oceanospirillaceae	0.00432233		Halanaerobiaceae	0.0118561		Synergistaceae	0.00879734	Nannocystaceae		Faecalibacterium	0.015842		Thermoanaerobacter	0.0414962		Congregibacter	0.0419565		Streptococcus sp. 1643	0.0141038		Acinetobacter guillouiae	0.0733863		Chryseobacterium gleum	0.00535067
																		Methylococcaceae	0.00396214		Halomonadaceae	0.0118561		Desulfomicrobiaceae	0.0074439	Nitrospiraceae		Trichodesmium	0.015842		Aerococcus	0.0355682		Ruegeria	0.0419565		Anaerocolumna jejuensis	0.014047		Chryseobacterium sp. IHB B 17019	0.0733863		Acidihalobacter ferrooxidans	0.0052209
																		Piscirickettsiaceae	0.00396214		Herpetosiphonaceae	0.0118561		Lentisphaeraceae	0.0074439	Opitutaceae		Leadbetterella	0.0154138		Beggiatoa	0.0355682		Leptospira	0.0412798		Leptotrichia sp. oral taxon 498	0.0131585		Gemella sanguinis	0.0693093		Chryseobacterium sp.	0.00518097
																		Pseudonocardiaceae	0.00396214		Intrasporangiaceae	0.0118561		Propionibacteriaceae	0.0074439	Psychromonadaceae		Pectobacterium	0.0154138		Brachybacterium	0.0355682		Chloroherpeton	0.0406031		Escherichia coli	0.0128182		Delftia acidovorans	0.0693093		Aeromonas hydrophila	0.00517099
																		Verrucomicrobiaceae	0.00396214		Methylococcaceae	0.0118561		Trueperaceae	0.00676718	Syntrophaceae		Slackia	0.0149856		Brevundimonas	0.0355682		Francisella	0.0399264		Micrococcus luteus	0.0126102		Rothia mucilaginosa	0.0693093		Acinetobacter sp. 323-1	0.00500128
																		Catenulisporaceae	0.00360194		Nannocystaceae	0.0118561		Brachyspiraceae	0.00609046	Beutenbergiaceae		Croceibacter	0.0145575		Campylobacter	0.0355682		Anaeromyxobacter	0.0392497		Vibrio anguillarum	0.0121565		Peptoniphilus harei	0.0693093		Sphingomonas sp. ALBL_053	0.00490146
																		Erythrobacteraceae	0.00360194		Nitrospiraceae	0.0118561		Dictyoglomaceae	0.00609046	Clostridiales-Family-XVII-Incertae-Sedis		Actinomyces	0.0141293		Caulobacter	0.0355682		Dechloromonas	0.0385729		Oscillatoria acuminata	0.0119296		Ramlibacter tataouinensis	0.0693093		Paenibacillus sp. 37	0.004874
																		Halobacteroidaceae	0.00360194		Opitutaceae	0.0118561		Mariprofundaceae	0.00609046	Cystobacteraceae		Coprococcus	0.0141293		Colwellia	0.0355682		Janthinobacterium	0.0385729		Megasphaera stantonii	0.0118162		Flavobacterium kingsejongi	0.06829		Cellvibrio sp. KY-GH-1	0.00486652
																		Ktedonobacteraceae	0.00360194		Psychromonadaceae	0.0118561		Microbacteriaceae	0.00609046	Deferribacteraceae		Dokdonia	0.0141293		Dechloromonas	0.0355682		Synechococcus	0.0385729		Bacteroides intestinalis	0.0117027		Microbacterium sp. LKL04	0.06829		Alteromonas macleodii	0.00477168
																		Micromonosporaceae	0.00360194		Syntrophaceae	0.0118561		Micromonosporaceae	0.00609046	Desulfobulbaceae		Cupriavidus	0.0137012		Desulfotomaculum	0.0355682		Alkaliphilus	0.0378962		Rheinheimera sp. D18	0.0114758		Pedobacter steynii	0.0672707		Shewanella aestuarii	0.0047018
																		Nitrospiraceae	0.00360194		Beutenbergiaceae	0.00592803		Mycoplasmataceae	0.00609046	Desulfomicrobiaceae		Thermotoga	0.0137012		Faecalibacterium	0.0355682		Thauera	0.0378962		Acidovorax sp. KKS102	0.0114758		Acinetobacter dispersus	0.0672707		Sphingobacterium lactis	0.0045895
																		Parachlamydiaceae	0.00360194		Clostridiales-Family-XVII-Incertae-Sedis	0.00592803		Puniceicoccaceae	0.00609046	Dictyoglomaceae		Arthrobacter	0.013273		Leptotrichia	0.0355682		Chlorobaculum	0.0365428		Prevotella dentalis	0.011438		Microbacterium sediminis	0.0662515		Zymobacter palmae	0.0045346
																		Rickettsiaceae	0.00360194		Cystobacteraceae	0.00592803		Verrucomicrobia-subdivision-3	0.00609046	Elusimicrobiaceae		Myxococcus	0.013273		Leuconostoc	0.0355682		Pelobacter	0.0351893		Lactobacillus curvatus	0.0113435		Microbacterium oxydans	0.0652322		Shewanella sp. SNU WT4	0.00430749
																		Beutenbergiaceae	0.00288155		Deferribacteraceae	0.00592803		Acidothermaceae	0.00541375	Halobacteroidaceae		Legionella	0.0128448		Mannheimia	0.0355682		Allochromatium	0.0345126		Rheinheimera sp. LHK132	0.0110977		Aeromonas hydrophila	0.0652322		Thalassotalea crassostreae	0.00428004
																		Blattabacteriaceae	0.00288155		Desulfarculaceae	0.00592803		Haliangiaceae	0.00541375	Hyphomicrobiaceae		Pseudoalteromonas	0.0128448		Marinobacter	0.0355682		Campylobacter	0.0345126		Cloacibacterium normanense	0.0110599		Finegoldia magna	0.0652322		Pseudomonas sp. S174S	0.00421515
																		Actinosynnemataceae	0.00216117		Desulfobulbaceae	0.00592803		Herpetosiphonaceae	0.00541375	Jonesiaceae		Desulfomicrobium	0.0124167		Nocardioides	0.0355682		Halomonas	0.0345126		Mannheimia varigena	0.0106062		Sphingobacterium sp. PM2-P1-29	0.0631937		Myroides profundi	0.00415775
																		Aurantimonadaceae	0.00216117		Desulfomicrobiaceae	0.00592803		Methylacidiphilaceae	0.00541375	Ktedonobacteraceae		Dyadobacter	0.0124167		Roseburia	0.0355682		Methylobacter	0.0345126		Leptotrichia hongkongensis	0.0105117		Haemophilus ducreyi	0.0631937		Pseudomonas chlororaphis	0.00404295
																		Beijerinckiaceae	0.00216117		Dictyoglomaceae	0.00592803		Parvularculaceae	0.00541375	Nakamurellaceae		Nocardiopsis	0.0124167		Salinibacter	0.0355682		Pelodictyon	0.0345126		Streptococcus canis	0.010039		Scytonema sp. NIES-4073	0.0631937		Catenovulum sp. CCB-QB4	0.00404046
																		Clostridiales-Family-XVII-Incertae-Sedis	0.00216117		Elusimicrobiaceae	0.00592803		Cystobacteraceae	0.00473703	Nautiliaceae		Acetivibrio	0.0119885		Treponema	0.0355682		Mesorhizobium	0.0331592		Neisseria cinerea	0.0100012		Panacibacter ginsenosidivorans	0.0621745		Ochrobactrum quorumnocens	0.00400053
																		Desulfarculaceae	0.00216117		Gemmatimonadaceae	0.00592803		Intrasporangiaceae	0.00473703	Parvularculaceae		Dichelobacter	0.0119885		Trichodesmium	0.0355682		Mycobacterium	0.0331592		Clostridium sp. CT4	0.00990666		Pedosphaera parvula	0.0621745		Flavobacterium sediminis	0.00398056
																		Gordoniaceae	0.00216117		Halobacteroidaceae	0.00592803		Kineosporiaceae	0.00473703	Piscirickettsiaceae		Dorea	0.0119885		Acaryochloris	0.0296402		Rhodothermus	0.0331592		Leptotrichia trevisanii	0.00977432		Bacillus cereus	0.0611552		Pseudomonas entomophila	0.00393814
																		Intrasporangiaceae	0.00216117		Hyphomicrobiaceae	0.00592803		Nautiliaceae	0.00473703	Promicromonosporaceae		Eremococcus	0.0119885		Alicyclobacillus	0.0296402		Thiomicrospira	0.0331592		Clostridium perfringens	0.00950964		Rhizobium phaseoli	0.0611552		Candidatus Hamiltonella defensa	0.00392566
																		Kineosporiaceae	0.00216117		Jonesiaceae	0.00592803		Syntrophobacteraceae	0.00473703	Puniceicoccaceae		Chromobacterium	0.0115603		Anoxybacillus	0.0296402		Caldanaerobacter	0.0318058		Parabacteroides distasonis	0.00941511		Scytonema sp. HK-05	0.0611552		Flavobacterium haoranii	0.00390569
																		Lentisphaeraceae	0.00216117		Ktedonobacteraceae	0.00592803		Actinomycetaceae	0.00406031	Rickettsiaceae		Desulfotalea	0.0115603		Bordetella	0.0296402		Herminiimonas	0.0318058		Enterobacter cloacae	0.00928277		Acinetobacter ursingii	0.0611552		Pseudoalteromonas donghaensis	0.00390569
																		Nocardioidaceae	0.00216117		Mariprofundaceae	0.00592803		Elusimicrobiaceae	0.00406031	Syntrophobacteraceae		Prochlorococcus	0.0115603		Bradyrhizobium	0.0296402		Myxococcus	0.0318058		Actinobacillus lignieresii	0.00911262		Filimonas lacunae	0.0611552		Litorilituus sediminis	0.0039032
																		Sanguibacteraceae	0.00216117		Moritellaceae	0.00592803		Fibrobacteraceae	0.00406031	Tsukamurellaceae		Serratia	0.0115603		Brevibacterium	0.0296402		Rhodopirellula	0.0318058		Enterobacter kobei	0.00907481		Corynebacterium minutissimum	0.0611552		Enterobacteriaceae bacterium A-F18	0.00375845
																		Puniceicoccaceae	0.00180097		Nakamurellaceae	0.00592803		Thiotrichaceae	0.00406031	Waddliaceae		Spirosoma	0.0115603		Carnobacterium	0.0296402		Magnetospirillum	0.0297756		Prevotella nigrescens	0.00894247		Agrobacterium sp. MA01	0.060136		Pseudomonas monteilii	0.00373848
																		Streptosporangiaceae	0.00180097		Nautiliaceae	0.00592803		Beutenbergiaceae	0.00338359			Xenorhabdus	0.0115603		Desulfovibrio	0.0296402		Methylobacterium	0.0290989		Peptoniphilus harei	0.00888575		Acidovorax sp. KKS102	0.060136		Methylotenera versatilis	0.003731
																		Cellulomonadaceae	0.00144078		Parvularculaceae	0.00592803		Brevibacteriaceae	0.00338359			Aerococcus	0.0111322		Erythrobacter	0.0296402		Ochrobactrum	0.0290989		Leptotrichia sp. oral taxon 847	0.00882903		Corynebacterium ureicelerivorans	0.060136		Chryseobacterium sp. NEB161	0.00369107
																		Chrysiogenaceae	0.00144078		Piscirickettsiaceae	0.00592803		Nannocystaceae	0.00338359			Bordetella	0.0111322		Frankia	0.0296402		Methylibium	0.0284222		Bacteroides ovatus	0.00879122		Pseudomonas fluorescens	0.0591167		Pseudomonas corrugata	0.00364864
																		Conexibacteraceae	0.00144078		Promicromonosporaceae	0.00592803		Sanguibacteraceae	0.00338359			Cryptobacterium	0.0111322		Heliobacterium	0.0296402		Anoxybacillus	0.0277454		Mycoplasma salivarium	0.0087345		Phenylobacterium zucineum	0.0591167		Shewanella putrefaciens	0.00361121
																		Cystobacteraceae	0.00144078		Puniceicoccaceae	0.00592803		Streptosporangiaceae	0.00338359			Ethanoligenens	0.0111322		Kingella	0.0296402		Arcobacter	0.0277454		Cutibacterium acnes	0.00865888		Brevundimonas diminuta	0.0580975		Pseudoalteromonas sp. THAF3	0.00357377
																		Entomoplasmataceae	0.00144078		Rickettsiaceae	0.00592803		Clostridiales-Family-XVII-Incertae-Sedis	0.00270687			Photobacterium	0.0111322		Labrenzia	0.0296402		Sphingomonas	0.0277454		Acinetobacter tandoii	0.00863997		Riemerella anatipestifer	0.0580975		Klebsiella huaxiensis	0.0035588
																		Gallionellaceae	0.00144078		Syntrophobacteraceae	0.00592803		Desulfohalobiaceae	0.00270687			Thermosipho	0.0111322		Microscilla	0.0296402		Xylella	0.0277454		Lacrimispora saccharolytica	0.00829967		Chryseobacterium sp. F5649	0.0580975		Rheinheimera aquimaris	0.0035588
																		Geodermatophilaceae	0.00144078		Thermomonosporaceae	0.00592803		Natranaerobiaceae	0.00270687			Fervidobacterium	0.010704		Ochrobactrum	0.0296402		Gloeobacter	0.0270687		Aggregatibacter aphrophilus	0.00822404		Flavobacterium indicum	0.0570782		Elizabethkingia anophelis	0.00355381
																		Hyphomicrobiaceae	0.00144078		Trueperaceae	0.00592803		Rubrobacteraceae	0.00270687			Mucilaginibacter	0.010704		Pelodictyon	0.0296402		Rhodospirillum	0.0270687		Streptococcus ovis	0.00797827		Flavobacterium album	0.0550397		Pseudoalteromonas tunicata	0.00352635
																		Jonesiaceae	0.00144078		Tsukamurellaceae	0.00592803		Sphaerobacteraceae	0.00270687			Anaerostipes	0.0102759		Photorhabdus	0.0296402		Bifidobacterium	0.026392		Neisseria oralis	0.00790264		Delftia tsuruhatensis	0.0550397		Shewanella pealeana	0.00351138
																		Nakamurellaceae	0.00144078		Waddliaceae	0.00592803		Thermomicrobiaceae	0.00270687			Dictyoglomus	0.0098477		Rhodopseudomonas	0.0296402		Nitrosospira	0.026392		Leptolyngbya sp. PKUAC-GDTS1-25	0.00763796		Acinetobacter sp. WCHA55	0.0550397		Acinetobacter wuhouensis	0.003444
																		Parvularculaceae	0.00144078					Victivallaceae	0.00270687			Alistipes	0.00941954		Shigella	0.0296402		Buchnera	0.0250386		Clostridium chauvoei	0.00758124		Cellvibrio sp. KY-YJ-3	0.0550397		Shewanella sp. FDAARGOS_354	0.00331921
																		Sphaerobacteraceae	0.00144078					Conexibacteraceae	0.00203015			Gemmata	0.00941954		Sorangium	0.0296402		Sphingobium	0.0250386		Clostridium botulinum	0.00743		Acinetobacter soli	0.0550397		Pseudochrobactrum sp.	0.00323935
																		Nautiliaceae	0.00108058					Glycomycetaceae	0.00203015			Photorhabdus	0.00941954		Thioalkalivibrio	0.0296402		Chelativorans	0.0243619		Schaalia odontolytica	0.00733547		Elizabethkingia miricola	0.0540204		Pseudoalteromonas carrageenovora	0.00323436
																		Opitutaceae	0.00108058					Halobacteroidaceae	0.00203015			Thiobacillus	0.00941954		Acholeplasma	0.0237121		Coxiella	0.0243619		Leptotrichia shahii	0.00725985		Streptococcus gwangjuense	0.0530012		Vibrio parahaemolyticus	0.00322188
																		Promicromonosporaceae	0.00108058					Methylocystaceae	0.00203015			Aeromonas	0.00899138		Acidobacterium	0.0237121		Nostoc	0.0243619		Oculatella kazantipica	0.00722203		Salmonella enterica	0.0530012		Acinetobacter haemolyticus	0.00321939
																		Tsukamurellaceae	0.00108058					Nakamurellaceae	0.00203015			Alkalilimnicola	0.00899138		Acidothermus	0.0237121		Paracoccus	0.0243619		Panacibacter ginsenosidivorans	0.00703298		Nostocales cyanobacterium HT-58-2	0.0530012		Brevundimonas sp. 'scallop'	0.00318695
																		Verrucomicrobia-subdivision-3	0.00108058					Promicromonosporaceae	0.00203015			Erwinia	0.00899138		Alicycliphilus	0.0237121		Planctomyces	0.0243619		Clostridium beijerinckii	0.00703298		Sphingomonas sp. HDW15A	0.0530012		Brevundimonas sp. ALBL_027	0.00316448
																		Victivallaceae	0.00108058					Thermomonosporaceae	0.00203015			Natranaerobius	0.00899138		Aliivibrio	0.0237121		Desulfobacterium	0.0236851		Pasteurella multocida	0.00701407		Aeromonas caviae	0.0509627		Lelliottia amnigena	0.00312455
																		Acidithiobacillaceae	0.000720388					Tsukamurellaceae	0.00203015			Nitrosomonas	0.00899138		Blattabacterium	0.0237121		Desulfotomaculum	0.0236851		Anaerococcus prevotii	0.00697626		Enterobacter roggenkampii	0.0509627		Pasteurella dagmatis	0.00307464
																		Acidothermaceae	0.000720388					Acidaminococcaceae	0.00135344			Oenococcus	0.00899138		Bulleidia	0.0237121		Roseibium	0.0236851		Campylobacter curvus	0.0068061		Chryseobacterium gleum	0.0509627		Raoultella planticola	0.00305468
																		Ferrimonadaceae	0.000720388					Actinosynnemataceae	0.00135344			Anaerotruncus	0.00856322		Caldicellulosiruptor	0.0237121		Deinococcus	0.0230084		Methylophilus sp. TWE2	0.00663595		Novosphingobium pentaromativorans	0.0509627		Brevundimonas sp. ALBL_024	0.00303721
																		Glycomycetaceae	0.000720388					Catenulisporaceae	0.00135344			Bartonella	0.00856322		Chloroherpeton	0.0237121		Lactococcus	0.0230084		Acinetobacter sp. SWBY1	0.00659814		Streptococcus suis	0.076444		Brevundimonas sp.	0.00301724
																		Halothiobacillaceae	0.000720388					Cellulomonadaceae	0.00135344			Dehalococcoides	0.00856322		Chromobacterium	0.0237121		Moraxella	0.0230084		Bacteroides caccae	0.00639018		Robiginitalea biformata	0.0866366		Acinetobacter sp. ACNIH1	0.00296982
																		Oscillochloridaceae	0.000720388					Entomoplasmataceae	0.00135344			Desulfatibacillum	0.00856322		Desulfococcus	0.0237121		Parvibaculum	0.0230084		Parvimonas micra	0.00633346		Tessaracoccus sp. T2.5-30	0.0744055		Citrobacter freundii	0.00294986
																		Thermodesulfobiaceae	0.000720388					Ktedonobacteraceae	0.00135344			Rubrobacter	0.00856322		Desulfuromonas	0.0237121		Roseobacter	0.0230084		Janthinobacterium sp. LM6	0.00612549		Acinetobacter wuhouensis	0.060136		Flavobacterium branchiophilum	0.00292989
																		Methylacidiphilaceae	0.000360194					Thermodesulfobiaceae	0.00135344			Shigella	0.00856322		Dialister	0.0237121		Thiobacillus	0.0230084		Neisseria gonorrhoeae	0.00608768		Lactobacillus delbrueckii	0.0489242		Xenorhabdus ehlersii	0.00284504
																		Waddliaceae	0.000360194					Waddliaceae	0.00135344			Sorangium	0.00856322		Dickeya	0.0237121		Methylococcus	0.0223317		Peptostreptococcus anaerobius	0.00604987		Pantoea agglomerans	0.0876558		Teredinibacter turnerae	0.00284005
																								Acidimicrobiaceae	0.000676718			Wolbachia	0.00856322		Holdemania	0.0237121		Eubacterium	0.021655		Campylobacter gracilis	0.00604987		Bacteroidetes bacterium UKL13-3	0.0621745		Idiomarina piscisalsi	0.00282258
																								Geodermatophilaceae	0.000676718			Collinsella	0.00813506		Idiomarina	0.0237121		Roseiflexus	0.021655		Tannerella forsythia	0.00603097		Acinetobacter sp. NCu2D-2	0.0580975		Aeromonas salmonicida	0.00280261
																								Gordoniaceae	0.000676718			Francisella	0.00813506		Janthinobacterium	0.0237121		Desulfotalea	0.0209783		Chryseobacterium bernardetii	0.00584191		Chryseobacterium carnis	0.0733863		Brevundimonas sp. GW460-12-10-14-LB2	0.00280261
																								Jonesiaceae	0.000676718			Marivirga	0.00813506		Methylobacterium	0.0237121		Gallionella	0.0209783		Phocaeicola abscessus	0.00570957		Pseudobacter ginsenosidimutans	0.0652322		Vibrio cholerae	0.00274771
																								Oscillochloridaceae	0.000676718			Nitratiruptor	0.00813506		Microcystis	0.0237121		Hyphomonas	0.0209783		Paenibacillus sp. FSL H7-0737	0.00567175		Corynebacterium phocae	0.0631937		Psychromonas ingrahamii	0.00273523
																								Segniliparaceae	0.000676718			Thermosinus	0.00813506		Myxococcus	0.0237121		Albidiferax	0.0203015		Megasphaera hexanoica	0.00563394		Neisseria subflava	0.0631937		Shewanella decolorationis	0.00272775
																												Caulobacter	0.0077069		Nocardia	0.0237121		Nitrobacter	0.0203015		Bacteroidetes bacterium 'Oral Taxon 274'	0.00563394		Veillonella parvula	0.056059		Pseudoalteromonas spongiae	0.00267284
																												Eggerthella	0.0077069		Oenococcus	0.0237121		Thermus	0.0203015		Citrobacter freundii	0.0054827		Streptococcus thermophilus	0.0550397		Alishewanella sp. HW16	0.00261544
																												Fibrobacter	0.0077069		Polaromonas	0.0237121		Acidithiobacillus	0.0196248		Candidatus Saccharibacteria oral taxon TM7x	0.0054827		Flavobacterium sangjuense	0.0733863		Phytobacter sp. SCO41	0.00259298
																												Kytococcus	0.0077069		Renibacterium	0.0237121		Chlamydia	0.0196248		Leptolyngbya sp. O-77	0.00544488		Pseudomonas furukawaii	0.0866366		Aeromonas veronii	0.00257801
																												Magnetococcus	0.0077069		Rhodopirellula	0.0237121		Desulfitobacterium	0.0196248		Lysinibacillus sp. YS11	0.00521801		Staphylococcus sp. M0911	0.064213		Azotobacter chroococcum	0.00256303
																												Microscilla	0.0077069		Saccharophagus	0.0237121		Herbaspirillum	0.0196248		Lysinibacillus sp. B2A1	0.0051802		Auricoccus indicus	0.06829		Metakosakonia sp. MRY16-398	0.00254556
																												Providencia	0.0077069		Sphingomonas	0.0237121		Methylophaga	0.0196248		Sphingobacterium sp. G1-14	0.00506677		Agrobacterium sp. RAC06	0.0621745		Pseudoalteromonas atlantica	0.00254556
																												Sulfurovum	0.0077069		Thermus	0.0237121		Polynucleobacter	0.0196248		Staphylococcus capitis	0.00501005		Acidovorax carolinensis	0.0591167		Pseudoalteromonas piratica	0.00253558
																												Thermanaerovibrio	0.0077069		Thiobacillus	0.0237121		Rhodobacter	0.0196248		Mogibacterium diversum	0.00482099		Chryseobacterium shandongense	0.0621745		Flavobacterium psychrophilum	0.00248068
																												Brachybacterium	0.00727874		Acetivibrio	0.0177841		Sulfurihydrogenibium	0.0196248		Anaerotignum propionicum	0.00482099		Chryseobacterium gallinarum	0.0662515		Raoultella ornithinolytica	0.00248068
																												Olsenella	0.00727874		Achromobacter	0.0177841		Halorhodospira	0.0189481		Alloprevotella tannerae	0.00474537		Clostridium sp. CT4	0.0540204		Sphingobium sp. PAMC28499	0.0024682
																												Polaromonas	0.00727874		Acidaminococcus	0.0177841		Limnobacter	0.0189481		Aggregatibacter actinomycetemcomitans	0.00461303		Staphylococcus caprae	0.0672707		Aeromonas media	0.00246321
																												Rhizobium	0.00727874		Actinomyces	0.0177841		Lutiella	0.0189481		Enterococcus faecalis	0.00457521		Bacillus flexus	0.0621745		Pseudoalteromonas phenolica	0.00241579
																												Rhodopseudomonas	0.00727874		Actinosynnema	0.0177841		Enhydrobacter	0.0182714		Acidovorax sp. ALBL_202	0.00457521		Phenylobacterium sp. HYN0004	0.0479049		Flavobacterium indicum	0.00241329
																												Syntrophus	0.00727874		Allochromatium	0.0177841		Opitutus	0.0182714		Acinetobacter schindleri	0.00434834		Acinetobacter gyllenbergii	0.0631937		Haemophilus influenzae	0.00236338
																												Thermus	0.00727874		Atopobium	0.0177841		Rhodococcus	0.0182714		Staphylococcus hominis	0.00425382		Paracoccus pantotrophus	0.0631937		Brevundimonas mediterranea	0.0023509
																												Pantoea	0.00685058		Azoarcus	0.0177841		Sebaldella	0.0182714		Kocuria palustris	0.00423491		Chryseobacterium sp.	0.0550397		Moraxella osloensis	0.00233593
																												Ralstonia	0.00685058		Bartonella	0.0177841		Dichelobacter	0.0175947		Candidatus Saccharibacteria bacterium oral taxon 488	0.00423491		Epilithonimonas vandammei	0.0417894		Chryseobacterium joostei	0.00232595
																												Rhodospirillum	0.00685058		Carboxydothermus	0.0177841		Methylotenera	0.0175947		Streptococcus sobrinus	0.0041971		Caulobacter vibrioides	0.0417894		Paenisporosarcina antarctica	0.0022361
																												Deinococcus	0.00642242		Chelativorans	0.0177841		Thermoanaerobacter	0.0175947		Acinetobacter junii	0.00415929		Acinetobacter bereziniae	0.0417894		Shinella sp. HZN7	0.00222862
																												Eikenella	0.00642242		Chlorobaculum	0.0177841		Acidobacterium	0.016918		Actinomyces radicidentis	0.00415929		uncultured Acidobacteria bacterium	0.0417894		Acinetobacter schindleri	0.00222362
																												Kingella	0.00642242		Chloroflexus	0.0177841		Alicycliphilus	0.016918		Neisseria polysaccharea	0.00414038		Enterobacter kobei	0.0407701		Mucilaginibacter rubeus	0.00219118
																												Psychromonas	0.00642242		Clavibacter	0.0177841		Novosphingobium	0.016918		Pseudomonas synxantha	0.00410257		Brevundimonas sp. SGAir0440	0.0407701		Pseudomonas sp. SGAir0191	0.00216123
																												Stenotrophomonas	0.00642242		Coxiella	0.0177841		Oceanicaulis	0.016918		Clostridium innocuum	0.00410257		Corynebacterium matruchotii	0.0407701		Vibrio alginolyticus	0.00213877
																												Synechocystis	0.00642242		Deinococcus	0.0177841		Alistipes	0.0162412		Herbinix luporum	0.00410257		Ezakiella massiliensis	0.0407701		Pseudoalteromonas sp. 13-15	0.00211382
																												Thermincola	0.00642242		Edwardsiella	0.0177841		Sulfurovum	0.0162412		Paenibacillus xylanexedens	0.00404585		Corynebacterium endometrii	0.0407701		Proteus mirabilis	0.00207389
																												Ureaplasma	0.00642242		Francisella	0.0177841		Anaerococcus	0.0155645		Capnocytophaga sp. oral taxon 323	0.00404585		Sphingobium yanoikuyae	0.0397509		Vibrio anguillarum	0.00205142
																												Acidobacterium	0.00599425		Geobacter	0.0177841		Erythrobacter	0.0155645		Sphingobacterium sp. B29	0.00397023		Aerococcus urinaeequi	0.0397509		Weeksella virosa	0.00202896
																												Algoriphagus	0.00599425		Gloeobacter	0.0177841		Halothiobacillus	0.0155645		Streptococcus periodonticum	0.00393242		Acidovorax sp. 1608163	0.0397509		Acinetobacter sp. WCHAc010034	0.00202397
																												Aliivibrio	0.00599425		Hyphomonas	0.0177841		Maricaulis	0.0155645		Pseudobutyrivibrio xylanivorans	0.00393242		Brevibacterium sp. CS2	0.0397509		Agarivorans gilvus	0.00201649
																												Catenibacterium	0.00599425		Ilyobacter	0.0177841		Syntrophus	0.0155645		Prevotella shahii	0.00381898		Comamonas testosteroni	0.0387316		Pedobacter sp. CJ43	0.00198903
																												Frankia	0.00599425		Kineococcus	0.0177841		Verminephrobacter	0.0155645		Virgibacillus halodenitrificans	0.00359211		Pedobacter ginsengisoli	0.0387316		Phyllobacterium zundukense	0.00198654
																												Labrenzia	0.00599425		Limnobacter	0.0177841		Anabaena	0.0148878		Streptobacillus moniliformis	0.00357321		Chryseobacterium balustinum	0.0387316		Pseudoalteromonas nigrifaciens	0.00198404
																												Lawsonia	0.00599425		Meiothermus	0.0177841		Chloroflexus	0.0148878		Pseudomonas alcaligenes	0.0035543		Chryseobacterium camelliae	0.0387316		Ectothiorhodospira sp. BSL-9	0.00195409
																												Mesorhizobium	0.00599425		Mesorhizobium	0.0177841		Pseudovibrio	0.0148878		Chroococcidiopsis thermalis	0.00353539		Legionella fallonii	0.0387316		Flavobacterium alkalisoli	0.00193912
																												Pelodictyon	0.00599425		Methylotenera	0.0177841		Variovorax	0.0148878		Filifactor alocis	0.00349758		Paracoccus sp. AK26	0.0387316		Reinekea forsetii	0.00192415
																												Plesiocystis	0.00599425		Micromonospora	0.0177841		Arthrobacter	0.0142111		Clostridium cellulovorans	0.00342196		Microbacterium foliorum	0.0387316		Aquicella lusitana	0.00190169
																												Pseudoramibacter	0.00599425		Moorella	0.0177841		Brevibacillus	0.0142111		Bacteroides fragilis	0.00334633		Labilibaculum antarcticum	0.0387316		Paraglaciecola mesophila	0.00189669
																												Tolumonas	0.00599425		Mycoplasma	0.0177841		Sulfurimonas	0.0142111		Streptococcus respiraculi	0.00334633		Propioniciclava sp. HDW11	0.0387316		Shewanella psychrophila	0.0018917
																												Achromobacter	0.00556609		Nitrosospira	0.0177841		Atopobium	0.0135344		Peribacillus simplex	0.00327071		Myroides sp. ZB35	0.0377124		Aeromonas schubertii	0.00185676
																												Ammonifex	0.00556609		Oribacterium	0.0177841		Carboxydothermus	0.0135344		Bosea sp. Tri-49	0.0032329		Gemella haemolysans	0.0366931		Marinobacter sp. BSs20148	0.00185676
																												Cronobacter	0.00556609		Paracoccus	0.0177841		Heliobacterium	0.0135344		Schaalia meyeri	0.0032329		Moraxella catarrhalis	0.0366931		Parashewanella tropica	0.00184179
																												Herpetosiphon	0.00556609		Pasteurella	0.0177841		Hirschia	0.0135344		Petrimonas mucosa	0.00319509		Chryseobacterium indoltheticum	0.0366931		Shewanella marisflavi	0.00182182
																												Mitsuokella	0.00556609		Pediococcus	0.0177841		Labrenzia	0.0135344		Staphylococcus haemolyticus	0.00317618		Flavihumibacter sp. SB-02	0.0366931		Brevundimonas sp. SGAir0440	0.00181434
																												Nitrosospira	0.00556609		Pelobacter	0.0177841		Leptotrichia	0.0135344		Streptococcus ferus	0.00317618		Pantoea dispersa	0.0366931		Acidihalobacter prosperus	0.00179936
																												Salinibacter	0.00556609		Peptostreptococcus	0.0177841		Maritimibacter	0.0135344		Acinetobacter baumannii	0.00313837		Cytobacillus oceanisediminis	0.0366931		Legionella israelensis	0.00177441
																												Spirochaeta	0.00556609		Polynucleobacter	0.0177841		Meiothermus	0.0135344		Streptococcus gallolyticus	0.00304384		Staphylococcus auricularis	0.0366931		Pseudoalteromonas haloplanktis	0.00175444
																												Subdoligranulum	0.00556609		Prochlorococcus	0.0177841		Thiomonas	0.0135344		Enterococcus cecorum	0.00302494		Paracoccus denitrificans	0.0366931		Erwinia tasmaniensis	0.00174446
																												Sulfurihydrogenibium	0.00556609		Psychroflexus	0.0177841		Laribacter	0.0128576		Butyrivibrio hungatei	0.00302494		Streptococcus dysgalactiae	0.0356739		Alteromonas mediterranea	0.00172949
																												Sulfurospirillum	0.00556609		Rhodospirillum	0.0177841		Magnetococcus	0.0128576		Actinobacillus pleuropneumoniae	0.00298712		Streptococcus pyogenes	0.0356739		Cellvibrio sp. PSBB006	0.00170453
																												Zunongwangia	0.00556609		Ruegeria	0.0177841		Rickettsia	0.0128576		Macrococcus sp. IME1552	0.00298712		Flavobacterium johnsoniae	0.0356739		Pseudoalteromonas sp. A25	0.0016646
																												Anaerofustis	0.00513793		Saccharomonospora	0.0177841		Roseovarius	0.0128576		Staphylococcus warneri	0.00296822		Anaerococcus mediterraneensis	0.0356739		Actinobacillus porcitonsillarum	0.0016621
																												Chloroherpeton	0.00513793		Sanguibacter	0.0177841		Cardiobacterium	0.0121809		Delftia tsuruhatensis	0.0029115		Corynebacterium resistens	0.0356739		Chryseobacterium sp. StRB126	0.00163964
																												Gloeobacter	0.00513793		Serratia	0.0177841		Desulfuromonas	0.0121809		Lysinibacillus varians	0.0029115		Nocardioides sp. dk884	0.0356739		Klebsiella oxytoca	0.00163964
																												Halorhodospira	0.00513793		Sphingobium	0.0177841		Leptothrix	0.0121809		Acinetobacter indicus	0.00287369		Sphingopyxis macrogoltabida	0.0356739		Enterobacteriaceae bacterium ENNIH2	0.00163715
																												Hydrogenobaculum	0.00513793		Sphingopyxis	0.0177841		Desulfococcus	0.0115042		Corynebacterium matruchotii	0.00283588		Sphingopyxis fribergensis	0.0356739		Stappia indica	0.00162966
																												Magnetospirillum	0.00513793		Streptobacillus	0.0177841		Methylovorus	0.0115042		uncultured Chroococcidiopsis sp.	0.00281697		Klebsiella variicola	0.0346546		Pseudomonas marincola	0.00158474
																												Methylobacillus	0.00513793		Streptosporangium	0.0177841		Sphingopyxis	0.0115042		Staphylococcus lugdunensis	0.00276025		Mucilaginibacter ginsenosidivorans	0.0346546		Lacimicrobium alkaliphilum	0.00154481
																												Methylobacterium	0.00513793		Subdoligranulum	0.0177841		Thermobifida	0.0115042		Streptococcus sp. oral taxon C65	0.00274135		Flavisolibacter tropicus	0.0346546		Enterobacter ludwigii	0.00154231
																												Mobiluncus	0.00513793		Syntrophomonas	0.0177841		Aerococcus	0.0108275		Riemerella anatipestifer	0.00272244		Mitsuaria sp. 7	0.0346546		Myroides sp. A21	0.00151985
																												Rhodothermus	0.00513793		Thermotoga	0.0177841		Aurantimonas	0.0108275		Cyanobacterium NIES-2125	0.00272244		Lactobacillus crispatus	0.0346546		Chryseobacterium sp. G0162	0.00151486
																												Agrobacterium	0.00470977		Tolumonas	0.0177841		Blastopirellula	0.0108275		Acinetobacter radioresistens	0.00270354		Kaistella daneshvariae	0.0346546		Pseudomonas sp. MT-1	0.00151486
																												Bradyrhizobium	0.00470977		Variovorax	0.0177841		Caldicellulosiruptor	0.0108275		Acidovorax avenae	0.00270354		Kytococcus sedentarius	0.0346546		Pasteurella multocida	0.00151236
																												Chlorobaculum	0.00470977		Verminephrobacter	0.0177841		Desulfatibacillum	0.0108275		Finegoldia magna	0.00266572		Janibacter limosus	0.0346546		Rhizobium rhizoryzae	0.00151236
																												Marinobacter	0.00470977		Verrucomicrobium	0.0177841		Desulfurispirillum	0.0108275		Propionibacterium freudenreichii	0.00264682		Nocardioides sp. HY056	0.0346546		Vibrio sp. HDW18	0.00150238
																												Methylococcus	0.00470977		Xanthobacter	0.0177841		Frankia	0.0108275		Oceanimonas sp. GK1	0.0025901		Novosphingobium sp. P6W	0.0346546		Stenotrophomonas rhizophila	0.00149489
																												Moraxella	0.00470977		Acidiphilium	0.0118561		Gemmatimonas	0.0108275		Streptococcus equi	0.0025901		Saccharopolyspora erythraea	0.0346546		Chryseobacterium gallinarum	0.00147493
																												Planctomyces	0.00470977		Anaerofustis	0.0118561		Prosthecochloris	0.0108275		Prevotella ruminicola	0.0025712		Bdellovibrio sp. NC01	0.0346546		Oceanisphaera avium	0.00145746
																												Proteus	0.00470977		Anaeromyxobacter	0.0118561		Symbiobacterium	0.0108275		Chryseobacterium indologenes	0.00255229		Chryseobacterium sp. NEB161	0.0336354		Shewanella sp. WE21	0.00144997
																												Rhodopirellula	0.00470977		Anaerotruncus	0.0118561		Synechocystis	0.0108275		Selenomonas sputigena	0.00255229		Brevundimonas sp. M20	0.0336354		Pseudomonas balearica	0.00144249
																												Thiomicrospira	0.00470977		Anaplasma	0.0118561		Xanthobacter	0.0108275		Methylomonas clara	0.00253338		Idiomarinaceae bacterium HL-53	0.0326161		Flavobacterium sp. HYN0086	0.00143999
																												Acholeplasma	0.00428161		Aromatoleum	0.0118561		Alicyclobacillus	0.0101508		Ureaplasma diversum	0.00253338		Plesiomonas shigelloides	0.0326161		Klebsiella variicola	0.00143001
																												Alicyclobacillus	0.00428161		Arthrospira	0.0118561		Asticcacaulis	0.0101508		Paenibacillus guangzhouensis	0.00249557		Pedobacter sp. PACM 27299	0.0326161		Xanthomonas fragariae	0.00143001
																												Chelativorans	0.00428161		Asticcacaulis	0.0118561		Dinoroseobacter	0.0101508		Clostridium butyricum	0.00247667		Leclercia adecarboxylata	0.0326161		Pseudoalteromonas sp. 16-SW-7	0.00142252
																												Chloroflexus	0.00428161		Azorhizobium	0.0118561		Moorella	0.0101508		Agrobacterium sp. T29	0.00245776		Sphingobacterium mizutaii	0.0326161		Acinetobacter johnsonii	0.00142002
																												Comamonas	0.00428161		Brachyspira	0.0118561		Nitrococcus	0.0101508		Staphylococcus arlettae	0.00238214		Sphingomonas sp. LK11	0.0326161		Thalassospira xiamenensis	0.00139008
																												Dickeya	0.00428161		Brevibacillus	0.0118561		Pelotomaculum	0.0101508		Phocaeicola vulgatus	0.00238214		Cutibacterium granulosum	0.0326161		Shewanella chilikensis	0.00138509
																												Idiomarina	0.00428161		Buchnera	0.0118561		Phenylobacterium	0.0101508		Paenibacillus sp. FSL R5-0345	0.00236323		Deinococcus wulumuqiensis	0.0326161		Chryseobacterium arthrosphaerae	0.00137011
																												Microcystis	0.00428161		Catenibacterium	0.0118561		Wolinella	0.0101508		Streptococcus sp. oral taxon 058	0.00234433		Nocardioides seonyuensis	0.0326161		Gallaecimonas mangrovi	0.00136262
																												Petrotoga	0.00428161		Chlamydia	0.0118561		Bartonella	0.00947405		Achromobacter xylosoxidans	0.00232542		Candidatus Solibacter usitatus	0.0326161		Pseudoalteromonas luteoviolacea	0.00136013
																												Rickettsia	0.00428161		Chlamydophila	0.0118561		Prochlorococcus	0.00947405		Janthinobacterium sp. 1_2014MBL_MicDiv	0.00232542		Acinetobacter defluvii	0.0315969		Spiribacter sp. 2438	0.00136013
																												Simonsiella	0.00428161		Chromohalobacter	0.0118561		Chlamydophila	0.00879734		Bacteroides sp. CBA7301	0.00230651		Thioclava nitratireducens	0.0315969		Vibrio rumoiensis	0.00136013
																												Sinorhizobium	0.00428161		Coprococcus	0.0118561		Denitrovibrio	0.00879734		Prevotella sp. Sc00026	0.00230651		Lysobacter oculi	0.0315969		Pseudoalteromonas agarivorans	0.00135514
																												Thermosediminibacter	0.00428161		Cylindrospermopsis	0.0118561		Gluconobacter	0.00879734		Chitinophaga sp. WW1(2011)	0.0022498		Citrobacter freundii	0.0305776		Tolumonas auensis	0.00135514
																												Akkermansia	0.00385345		Dorea	0.0118561		Oxalobacter	0.00879734		Empedobacter brevis	0.00223089		Mogibacterium diversum	0.0305776		Chryseobacterium bernardetii	0.00134516
																												Brevibacterium	0.00385345		Fulvimarina	0.0118561		Simonsiella	0.00879734		Chryseobacterium taklimakanense	0.00223089		Brevundimonas vancanneytii	0.0305776		Enterobacteriaceae bacterium S05	0.00134516
																												Cardiobacterium	0.00385345		Gallionella	0.0118561		Sorangium	0.00879734		Flavobacterium kingsejongi	0.00215527		Enterobacter chengduensis	0.0305776		Colwellia sp. 20A7	0.00133517
																												Janthinobacterium	0.00385345		Geodermatophilus	0.0118561		Trichodesmium	0.00879734		Corynebacterium striatum	0.00215527		Macrococcus canis	0.0305776		Brucellaceae bacterium 47211606	0.00132269
																												Kordia	0.00385345		Gluconobacter	0.0118561		Acidiphilium	0.00812062		Mannheimia haemolytica	0.00215527		Vibrio cholerae	0.0295584		Flavobacterium kingsejongi	0.00131521
																												Nodularia	0.00385345		Halothermothrix	0.0118561		Azorhizobium	0.00812062		Oceanobacillus iheyensis	0.00215527		Chryseobacterium piperi	0.0295584		Ochrobactrum pituitosum	0.00131521
																												Ochrobactrum	0.00385345		Herminiimonas	0.0118561		Carnobacterium	0.00812062		Selenomonas sp. oral taxon 136	0.00215527		Streptococcus salivarius	0.0285391		Rheinheimera pacifica	0.00131271
																												Pyramidobacter	0.00385345		Herpetosiphon	0.0118561		Desulfurivibrio	0.00812062		Neisseria sp. oral taxon 014	0.00211745		Sphingobacterium psychroaquaticum	0.0285391		Chryseobacterium taklimakanense	0.00131022
																												Thermodesulfovibrio	0.00385345		Hirschia	0.0118561		Endoriftia	0.00812062		Pararheinheimera mesophila	0.00209855		Haemophilus parainfluenzae	0.0285391		Kangiella geojedonensis	0.00130023
																												Thioalkalivibrio	0.00385345		Kytococcus	0.0118561		Halothermothrix	0.00812062		Belliella baltica	0.00206074		Ochrobactrum anthropi	0.0285391		Mucilaginibacter ginsenosidivorax	0.00130023
																												Acaryochloris	0.00342529		Lutiella	0.0118561		Ornithobacterium	0.00812062		Ferrimonas balearica	0.00204183		Lactococcus lactis	0.0285391		Pasteurella aerogenes	0.00129524
																												Acidiphilium	0.00342529		Lyngbya	0.0118561		Peptostreptococcus	0.00812062		Ruminococcus gnavus	0.00204183		Caulobacter flavus	0.0285391		Aeromonas sp. ASNIH1	0.00129524
																												Albidiferax	0.00342529		Magnetococcus	0.0118561		Sulfuricurvum	0.00812062		Capnocytophaga sp. oral taxon 878	0.00202293		Weissella cibaria	0.0285391		Shewanella maritima	0.00129524
																												Azorhizobium	0.00342529		Magnetospirillum	0.0118561		Thermotoga	0.00812062		Erysipelothrix rhusiopathiae	0.00200402		Staphylococcus nepalensis	0.0285391		Pseudoalteromonas rubra	0.00128276
																												Bdellovibrio	0.00342529		Methylocella	0.0118561		Verrucomicrobium	0.00812062		Paraprevotella xylaniphila	0.00200402		Mameliella alba	0.0285391		Cronobacter sakazakii	0.00127278
																												Chromohalobacter	0.00342529		Methylovorus	0.0118561		Arthrospira	0.0074439		Kingella kingae	0.00198511		Corynebacterium halotolerans	0.0285391		Arsenophonus endosymbiont of Aleurodicus dispersus	0.0012603
																												Coxiella	0.00342529		Nitrobacter	0.0118561		Beijerinckia	0.0074439		Capnocytophaga sp. oral taxon 329	0.00198511		Corynebacterium stationis	0.0285391		Brevundimonas vesicularis	0.00125531
																												Dechloromonas	0.00342529		Nitrosococcus	0.0118561		Desulfomicrobium	0.0074439		Methylophilus medardicus	0.00196621		Paracoccus sp. Arc7-R13	0.0275198		Shewanella sp. Arc9-LZ	0.00123285
																												Desulfuromonas	0.00342529		Nocardiopsis	0.0118561		Jannaschia	0.0074439		Bacillus subtilis	0.00196621		Novosphingobium resinovorum	0.0275198		Idiomarina sp. X4	0.00122037
																												Elusimicrobium	0.00342529		Novosphingobium	0.0118561		Lentisphaera	0.0074439		Lachnospiraceae bacterium GAM79	0.00196621		Streptococcus oralis	0.0265006		Brucella intermedia	0.00121538
																												Hyphomonas	0.00342529		Parascardovia	0.0118561		Leuconostoc	0.0074439		Lactobacillus acidophilus	0.0019284		Fusobacterium pseudoperiodonticum	0.0265006		Pseudoalteromonas arctica	0.00121039
																												Marinomonas	0.00342529		Photobacterium	0.0118561		Nitratiruptor	0.0074439		Brevundimonas sp. ALBL_109	0.00190949		Pseudomonas sp. THAF7b	0.0265006		Pantoea agglomerans	0.00118543
																												Nocardia	0.00342529		Planctomyces	0.0118561		Pediococcus	0.0074439		Clostridium thermarum	0.00189058		Klebsiella oxytoca	0.0265006		Pseudomonas pohangensis	0.00118294
																												Paracoccus	0.00342529		Plesiocystis	0.0118561		Propionibacterium	0.0074439		Neisseria weaveri	0.00185277		Chryseobacterium joostei	0.0265006		Pseudomonas syringae	0.00115299
																												Sulfurimonas	0.00342529		Psychromonas	0.0118561		Rickettsiella	0.0074439		Erysipelotrichaceae bacterium MTC7	0.00185277		Clostridium botulinum	0.0265006		Chryseobacterium sp. POL2	0.001148
																												Thermosynechococcus	0.00342529		Rhodobacter	0.0118561		Sideroxydans	0.0074439		Neisseria sp. KEM232	0.00185277		Bosea sp. Tri-49	0.0265006		Pseudoalteromonas translucida	0.001148
																												Turicibacter	0.00342529		Rhodothermus	0.0118561		Sulfurospirillum	0.0074439		Treponema sp. OMZ 804	0.00183387		Acinetobacter lactucae	0.0265006		Chryseobacterium cucumeris	0.00114301
																												Verminephrobacter	0.00342529		Roseibium	0.0118561		Macrococcus	0.00676718		Cardiobacterium hominis	0.00181496		Corynebacterium glutamicum	0.0265006		Photobacterium damselae	0.00114301
																												Aminobacterium	0.00299713		Sebaldella	0.0118561		Microcystis	0.00676718		Haemophilus ducreyi	0.00181496		Faecalibacterium prausnitzii	0.0265006		Methylomonas sp. DH-1	0.00112554
																												Aromatoleum	0.00299713		Selenomonas	0.0118561		Rhodomicrobium	0.00676718		Acinetobacter sp. TTH0-4	0.00181496		Bacillus thuringiensis	0.0265006		Colwellia sp. Arc7-635	0.00112304
																												Brucella	0.00299713		Sideroxydans	0.0118561		Roseomonas	0.00676718		Chroococcidiopsis sp. SAG 2025	0.00181496		Amedibacterium intestinale	0.0265006		Pseudoalteromonas sp. 1_2015MBL_MicDiv	0.00112304
																												Cellvibrio	0.00299713		Simonsiella	0.0118561		Sulfitobacter	0.00676718		Geosporobacter ferrireducens	0.00179606		Sphingomonas panacis	0.0265006		Acinetobacter towneri	0.00112055
																												Clavibacter	0.00299713		Stackebrandtia	0.0118561		Thermosynechococcus	0.00676718		Mitsuaria sp. 7	0.00177715		Calothrix sp. NIES-4105	0.0265006		Klebsiella aerogenes	0.00109809
																												Colwellia	0.00299713		Sulfurovum	0.0118561		Truepera	0.00676718		Clostridium puniceum	0.00177715		Anaerolinea thermophila	0.0265006		Pseudomonas sp. K2W31S-8	0.00109559
																												Delftia	0.00299713		Symbiobacterium	0.0118561		Acaryochloris	0.00609046		Phocaeicola salanitronis	0.00175824		Enterobacter sp. SES19	0.0254813		Chryseobacterium sp. IHB B 17019	0.00107313
																												Desulfobacterium	0.00299713		Syntrophus	0.0118561		Acholeplasma	0.00609046		Fusobacterium hwasookii	0.00175824		Rhizobium pusense	0.0254813		Riemerella columbipharyngis	0.00107063
																												Desulfococcus	0.00299713		Thermanaerovibrio	0.0118561		Akkermansia	0.00609046		Clostridium argentinense	0.00175824		Psychrobacter sp. KH172YL61	0.0254813		Swingsia samuiensis	0.00107063
																												Epulopiscium	0.00299713		Thermodesulfovibrio	0.0118561		Brachyspira	0.00609046		Lawsonella clevelandensis	0.00173934		Bifidobacterium breve	0.0254813		Thalassotalea sp. HSM 43	0.00106564
																												Polynucleobacter	0.00299713		Weissella	0.0118561		Coraliomargarita	0.00609046		Elizabethkingia anophelis	0.00172043		Streptococcus sp. LPB0220	0.0244621		Campylobacter helveticus	0.00103569
																												Ruegeria	0.00299713		Acetobacter	0.00592803		Dictyoglomus	0.00609046		Acidovorax carolinensis	0.00170153		Pedobacter sp. HDW13	0.0244621		Solitalea canadensis	0.0010307
																												Saccharopolyspora	0.00299713		Acetohalobium	0.00592803		Eikenella	0.00609046		Streptomyces avermitilis	0.00170153		Cellvibrio sp. KY-GH-1	0.0244621		Marinomonas mediterranea	0.00102322
																												Thermobaculum	0.00299713		Akkermansia	0.00592803		Mariprofundus	0.00609046		Pseudomonas aeruginosa	0.00168262		Chryseobacterium carnipullorum	0.0244621		Flavobacterium anhuiense	0.00102072
																												Xanthobacter	0.00299713		Alkalilimnicola	0.00592803		Mycoplasma	0.00609046		Paenibacillus sp. JDR-2	0.00168262		Listeria monocytogenes	0.0244621		Mucilaginibacter ginsenosidivorans	0.00100575
																												Alteromonas	0.00256897		Anaerobaculum	0.00592803		Nocardia	0.00609046		Neisseria zoodegmatis	0.00168262		Acidovorax avenae	0.0244621		Salinimonas lutimaris	0.00100575
																												Arcanobacterium	0.00256897		Anaerostipes	0.00592803		Streptobacillus	0.00609046		Actinobacillus porcitonsillarum	0.0016259		Flavobacterium arcticum	0.0244621		Tenacibaculum mesophilum	0.000990773
																												Azotobacter	0.00256897		Aurantimonas	0.00592803		Syntrophomonas	0.00609046		Veillonella sp.	0.00158809		Enterococcus faecium	0.0244621		Cedecea neteri	0.000978295
																												Chlamydophila	0.00256897		Azotobacter	0.00592803		Acidothermus	0.00541375		Selenomonas sp. oral taxon 920	0.00158809		Acinetobacter sp. DUT-2	0.0244621		Pseudomonas furukawaii	0.000975799
																												Desulfohalobium	0.00256897		Beijerinckia	0.00592803		Collinsella	0.00541375		Pseudomonas mendocina	0.00156919		Neorhizobium sp. NCHU2750	0.0244621		Enterobacter sp. LU1	0.000973304
																												Endoriftia	0.00256897		Beutenbergia	0.00592803		Gluconacetobacter	0.00541375		Acinetobacter lwoffii	0.00156919		Clostridium ultunense	0.0244621		Flavobacterium gilvum	0.000973304
																												Erysipelothrix	0.00256897		Blastopirellula	0.00592803		Granulibacter	0.00541375		Raoultella ornithinolytica	0.00155028		Dialister massiliensis	0.0244621		Shewanella algae	0.000973304
																												Halanaerobium	0.00256897		Caminibacter	0.00592803		Haliangium	0.00541375		Sneathia amnii	0.00155028		Bacillus circulans	0.0244621		Pseudomonas saudimassiliensis	0.000963321
																												Herminiimonas	0.00256897		Chthoniobacter	0.00592803		Herpetosiphon	0.00541375		Bacillus miscanthi	0.00151247		Phycicoccus dokdonensis	0.0244621		Chryseobacterium sp. G0186	0.00095833
																												Kosmotoga	0.00256897		Citromicrobium	0.00592803		Hyphomicrobium	0.00541375		Clostridium saccharoperbutylacetonicum	0.00151247		Tessaracoccus flavescens	0.0244621		Pseudoalteromonas piscicida	0.000955834
																												Nitrosococcus	0.00256897		Collinsella	0.00592803		Ilyobacter	0.00541375		Polaribacter sp. L3A8	0.00149356		Enterobacter sichuanensis	0.0244621		Citrobacter amalonaticus	0.000953338
																												Parvibaculum	0.00256897		Congregibacter	0.00592803		Methylacidiphilum	0.00541375		Marinithermus hydrothermalis	0.00147466		Peptostreptococcaceae bacterium oral taxon 929	0.0244621		Marinirhabdus gelatinilytica	0.000950843
																												Rhodobacter	0.00256897		Coraliomargarita	0.00592803		Nocardioides	0.00541375		Capnocytophaga sp. oral taxon 864	0.00145575		Staphylococcus xylosus	0.0244621		Pseudomonas alcaligenes	0.00094086
																												Sanguibacter	0.00256897		Crocosphaera	0.00592803		Oceanicola	0.00541375		Lelliottia amnigena	0.00143684		Bartonella sp. 1-1C	0.0244621		Pseudomonas resinovorans	0.000928382
																												Sodalis	0.00256897		Deferribacter	0.00592803		Parvularcula	0.00541375		Staphylococcus cohnii	0.00143684		Arenimonas daejeonensis	0.0244621		Pseudomonas mosselii	0.000925886
																												Sphingomonas	0.00256897		Dermacoccus	0.00592803		Saccharopolyspora	0.00541375		Corynebacterium casei	0.00143684		Listeria ivanovii	0.0244621		Dickeya zeae	0.000908417
																												Acetohalobium	0.00214081		Desulfarculus	0.00592803		Spirochaeta	0.00541375		Paucibacter sp. KCTC 42545	0.00143684		Pseudomonas monteilii	0.0234428		Exiguobacterium sp. S3-2	0.000898434
																												Arthrospira	0.00214081		Desulfobacterium	0.00592803		Veillonella	0.00541375		Treponema putidum	0.00141794		Chryseobacterium bernardetii	0.0234428		Citrobacter farmeri	0.000895938
																												Catenulispora	0.00214081		Desulfomicrobium	0.00592803		Wigglesworthia	0.00541375		Aeromonas hydrophila	0.00139903		Rhizobium oryzihabitans	0.0234428		Flavobacterium magnum	0.000893443
																												Chlamydia	0.00214081		Desulfotalea	0.00592803		Aminobacterium	0.00473703		Clostridium carboxidivorans	0.00139903		Cupriavidus necator	0.0234428		Pseudomonas oryzae	0.000870982
																												Coraliomargarita	0.00214081		Dictyoglomus	0.00592803		Chthoniobacter	0.00473703		Fusobacterium sp. oral taxon 203	0.00138013		Sphingobacterium alimentarium	0.0224236		Shewanella piezotolerans	0.000870982
																												Crocosphaera	0.00214081		Ehrlichia	0.00592803		Dehalococcoides	0.00473703		Comamonas testosteroni	0.00136122		Paucibacter sp. KCTC 42545	0.0224236		Dokdonia sp. MED134	0.000868486
																												Dethiosulfovibrio	0.00214081		Eikenella	0.00592803		Dethiobacter	0.00473703		Acinetobacter haemolyticus	0.00136122		Gardnerella vaginalis	0.0224236		Chryseobacterium aureum	0.000860999
																												Erythrobacter	0.00214081		Elusimicrobium	0.00592803		Halanaerobium	0.00473703		Acinetobacter pittii	0.00136122		Rhodobacter sp. LPB0142	0.0224236		Staphylococcus simulans	0.000860999
																												Gluconobacter	0.00214081		Eremococcus	0.00592803		Hoeflea	0.00473703		Staphylococcus sciuri	0.00136122		Weissella confusa	0.0224236		Oleispira antarctica	0.000853512
																												Jonquetella	0.00214081		Ethanoligenens	0.00592803		Kineococcus	0.00473703		Sphingobacterium sp. PM2-P1-29	0.00134232		Corynebacterium glyciniphilum	0.0224236		Aeromonas sp. ASNIH3	0.000848521
																												Ktedonobacter	0.00214081		Fervidobacterium	0.00592803		Microcoleus	0.00473703		Alkalihalobacillus clausii	0.00134232		Rhodanobacter denitrificans	0.0224236		Pseudoalteromonas espejiana	0.00084353
																												Leifsonia	0.00214081		Filifactor	0.00592803		Petrotoga	0.00473703		Porphyromonas cangingivalis	0.00134232		Nocardioides sp. 78	0.0224236		Yersinia kristensenii	0.00084353
																												Maricaulis	0.00214081		Gardnerella	0.00592803		Starkeya	0.00473703		Pseudomonas chlororaphis	0.00132341		Corynebacterium ammoniagenes	0.0224236		Entomomonas moraniae	0.000836043
																												Meiothermus	0.00214081		Gemmatimonas	0.00592803		Stigmatella	0.00473703		Acinetobacter towneri	0.00132341		Hydrogenophaga sp. BA0156	0.0224236		Rodentibacter pneumotropicus	0.00082606
																												Micromonospora	0.00214081		Glaciecola	0.00592803		Syntrophobacter	0.00473703		Scytonema sp. NIES-4073	0.0013045		Natranaerobius thermophilus	0.0224236		Chryseobacterium carnipullorum	0.000821069
																												Oxalobacter	0.00214081		Granulibacter	0.00592803		Amycolatopsis	0.00406031		Pseudomonas sp. SNU WT1	0.0013045		Staphylococcus chromogenes	0.0224236		Shewanella denitrificans	0.000821069
																												Persephonella	0.00214081		Halorhodospira	0.00592803		Beggiatoa	0.00406031		Comamonas aquatica	0.0012856		Pedobacter cryoconitis	0.0203851		Vibrio sp. HBUAS61001	0.000801104
																												Pirellula	0.00214081		Hyphomicrobium	0.00592803		Coprococcus	0.00406031		Apibacter raozihei	0.0012856		Streptococcus sp. oral taxon 064	0.0203851		Marinobacter hydrocarbonoclasticus	0.000796112
																												Salinispora	0.00214081		Intrasporangium	0.00592803		Elusimicrobium	0.00406031		Comamonas terrigena	0.0012856		Comamonas aquatica	0.0203851		Flavobacterium johnsoniae	0.000793617
																												Streptosporangium	0.00214081		Janibacter	0.00592803		Fibrobacter	0.00406031		Staphylococcus pseudintermedius	0.00126669		Streptococcus sp. NPS 308	0.0203851		Elizabethkingia meningoseptica	0.00078613
																												Variovorax	0.00214081		Jonesia	0.00592803		Gemmata	0.00406031		Ralstonia solanacearum	0.00124779		Pedobacter sp. CJ43	0.0203851		Paludibacter propionicigenes	0.00078613
																												Weissella	0.00214081		Jonquetella	0.00592803		Ketogulonicigenium	0.00406031		Bacillus megaterium	0.00122888		Inhella inkyongensis	0.0203851		Alteromonas naphthalenivorans	0.000783634
																												Beutenbergia	0.00171264		Kangiella	0.00592803		Nautilia	0.00406031		Phyllobacterium sp. T1293	0.00122888		Variovorax paradoxus	0.0203851		Pseudomonas sp. ALBL_150	0.000783634
																												Blattabacterium	0.00171264		Ktedonobacter	0.00592803		Roseburia	0.00406031		Tessaracoccus aquimaris	0.00122888		Xanthomonas citri	0.0203851		Epilithonimonas vandammei	0.000773652
																												Denitrovibrio	0.00171264		Laribacter	0.00592803		Rothia	0.00406031		Pelosinus fermentans	0.00120997		Rhizobacter gummiphilus	0.0203851		Flavobacterium crocinum	0.000771156
																												Desulfonatronospira	0.00171264		Leptothrix	0.00592803		Salinispora	0.00406031		Streptococcus sp. NCTC 11567	0.00120997		Aeribacillus pallidus	0.0203851		Atlantibacter hermannii	0.00076866
																												Dethiobacter	0.00171264		Maricaulis	0.00592803		Wolbachia	0.00406031		Klebsiella pneumoniae	0.00119107		Salinicoccus halodurans	0.0203851		Sphingobacterium multivorum	0.00076866
																												Edwardsiella	0.00171264		Mariprofundus	0.00592803		Abiotrophia	0.00338359		Chryseobacterium gleum	0.00119107		Cutibacterium avidum	0.0203851		Cronobacter turicensis	0.000766165
																												Ehrlichia	0.00171264		Methylobacter	0.00592803		Aquifex	0.00338359		Paenibacillus sp. 37	0.00119107		uncultured Armatimonadetes bacterium	0.0203851		Streptococcus pneumoniae	0.000763669
																												Jannaschia	0.00171264		Methylococcus	0.00592803		Azospirillum	0.00338359		Staphylococcus saprophyticus	0.00119107		Macrococcus caseolyticus	0.0203851		Acinetobacter lwoffii	0.000756182
																												Kocuria	0.00171264		Mobiluncus	0.00592803		Beutenbergia	0.00338359		Bibersteinia trehalosi	0.00119107		Novosphingobium sp. PP1Y	0.0203851		Pseudoalteromonas aliena	0.000756182
																												Laribacter	0.00171264		Moritella	0.00592803		Borrelia	0.00338359		Neisseria lactamica	0.00119107		Planctomyces sp. SH-PL14	0.0203851		Azotobacter vinelandii	0.000748695
																												Leptothrix	0.00171264		Nakamurella	0.00592803		Brevibacterium	0.00338359		Brevundimonas naejangsanensis	0.00117216		Novosphingobium ginsenosidimutans	0.0203851		Nitrincola sp. KXZD1103	0.000746199
																												Lyngbya	0.00171264		Neptuniibacter	0.00592803		Butyrivibrio	0.00338359		Gardnerella vaginalis	0.00117216		Rhodococcus sp. p52	0.0203851		Halomonas sulfidaeris	0.000738712
																												Nakamurella	0.00171264		Nitratiruptor	0.00592803		Calditerrivibrio	0.00338359		Kocuria rosea	0.00117216		Pseudomonas sihuiensis	0.0193658		Erwinia tracheiphila	0.000736217
																												Neptuniibacter	0.00171264		Nitrococcus	0.00592803		Citreicella	0.00338359		Suicoccus acidiformans	0.00117216		Brevundimonas naejangsanensis	0.0193658		Idiomarina sp. OT37-5b	0.00072873
																												Nitrobacter	0.00171264		Nitrosomonas	0.00592803		Clavibacter	0.00338359		Leptolyngbya sp. CY-K9	0.00117216		Neisseria mucosa	0.0193658		Mucilaginibacter sp. HYN0043	0.000726234
																												Nocardioides	0.00171264		Oceanibulbus	0.00592803		Ehrlichia	0.00338359		Salipiger pacificus	0.00117216		Thermomonas sp. SY21	0.0193658		Riemerella anatipestifer	0.000726234
																												Parvularcula	0.00171264		Oceanithermus	0.00592803		Janibacter	0.00338359		Anaerostipes rhamnosivorans	0.00115326		Neisseria meningitidis	0.0183466		Listeria monocytogenes	0.000721243
																												Psychroflexus	0.00171264		Olsenella	0.00592803		Kingella	0.00338359		Corynebacterium simulans	0.00113435		Sphingobacteriaceae bacterium GW460-11-11-14-LB5	0.0183466		Salegentibacter sp. T436	0.000721243
																												Roseibium	0.00171264		Opitutus	0.00592803		Kribbella	0.00338359		Haemophilus sp. oral taxon 036	0.00113435		Chryseobacterium nakagawai	0.0183466		Pseudomonas sp. S-6-2	0.000696286
																												Saccharophagus	0.00171264		Parvularcula	0.00592803		Methylocella	0.00338359		Megamonas hypermegale	0.00113435		Capnocytophaga sputigena	0.0183466		Psychrobacter sp. P11G5	0.000693791
																												Sphaerobacter	0.00171264		Pelagibaca	0.00592803		Octadecabacter	0.00338359		Paenibacillus ihbetae	0.00113435		Gemella morbillorum	0.0183466		Bacteroidetes bacterium UKL13-3	0.000688799
																												Thermobifida	0.00171264		Petrotoga	0.00592803		Oligotropha	0.00338359		Lysinibacillus pakistanensis	0.00111544		Acinetobacter sp. WCHAc010034	0.0183466		Chroococcidiopsis thermalis	0.000688799
																												Actinosynnema	0.00128448		Phenylobacterium	0.00592803		Olsenella	0.00338359		Massilia sp. WG5	0.00111544		Stenotrophomonas rhizophila	0.0183466		Flavobacterium nitrogenifigens	0.000688799
																												Alicycliphilus	0.00128448		Pseudovibrio	0.00592803		Parachlamydia	0.00338359		Rheinheimera sp. F8	0.00109654		Neisseria gonorrhoeae	0.0183466		Methylophaga frappieri	0.000686304
																												Azoarcus	0.00128448		Pyramidobacter	0.00592803		Pelagibaca	0.00338359		Flavobacterium haoranii	0.00109654		Chryseobacterium glaciei	0.0183466		Kangiella koreensis	0.000683808
																												Beijerinckia	0.00128448		Raphidiopsis	0.00592803		Pirellula	0.00338359		Starkeya sp. SL25	0.00109654		Pseudomonas sp.	0.0183466		Elizabethkingia miricola	0.000681312
																												Brevundimonas	0.00128448		Rickettsia	0.00592803		Plesiocystis	0.00338359		Porphyromonas sp. oral clone F016	0.00109654		Bacteroides fragilis	0.0183466		Klebsiella michiganensis	0.000681312
																												Calditerrivibrio	0.00128448		Rickettsiella	0.00592803		Sanguibacter	0.00338359		Moraxella catarrhalis	0.00107763		Virgibacillus halodenitrificans	0.0183466		Limnobaculum parvum	0.000681312
																												Deferribacter	0.00128448		Sagittula	0.00592803		Streptosporangium	0.00338359		Chryseobacterium sp. POL2	0.00107763		Mucilaginibacter xinganensis	0.0183466		Pseudomonas koreensis	0.000676321
																												Desulfarculus	0.00128448		Scardovia	0.00592803		Terriglobus	0.00338359		Lactobacillus crispatus	0.00107763		Polaribacter sp. KT 15	0.0183466		Flavobacterium sp. 140616W15	0.00067133
																												Gordonia	0.00128448		Sodalis	0.00592803		Thermincola	0.00338359		Paracoccus sp. Arc7-R13	0.00107763		Chthonomonas calidirosea	0.0183466		Mannheimia granulomatis	0.00067133
																												Granulibacter	0.00128448		Stigmatella	0.00592803		Actinomyces	0.00270687		Apibacter sp. B2966	0.00107763		Prevotella ruminicola	0.0183466		Pseudoalteromonas sp. NC201	0.00067133
																												Kangiella	0.00128448		Sulfitobacter	0.00592803		Blautia	0.00270687		Luteimonas yindakuii	0.00107763		Oceanobacillus iheyensis	0.0183466		Pseudoalteromonas sp. SM9913	0.00067133
																												Kineococcus	0.00128448		Sulfurimonas	0.00592803		Catonella	0.00270687		Muribaculum intestinale	0.00105873		Acinetobacter sp. TTH0-4	0.0183466		Flavobacterium sp. KBS0721	0.000666339
																												Lentisphaera	0.00128448		Syntrophobacter	0.00592803		Cellulosilyticum	0.00270687		Actinobacillus suis	0.00103982		Gramella sp. MAR_2010_147	0.0183466		Vibrio algivorus	0.000663843
																												Methylovorus	0.00128448		Teredinibacter	0.00592803		Crocosphaera	0.00270687		Enterococcus faecium	0.00103982		Bosea sp. ANAM02	0.0183466		Pseudoalteromonas issachenkonii	0.000661347
																												Micrococcus	0.00128448		Thermaerobacter	0.00592803		Desulfohalobium	0.00270687		Porphyromonas crevioricanis	0.00103982		Capnocytophaga sp. H4358	0.0183466		Pseudomonas sp. C27(2019)	0.000661347
																												Novosphingobium	0.00128448		Thermincola	0.00592803		Glaciecola	0.00270687		Bacteroides heparinolyticus	0.00102092		Nostoc sp. PCC 7524	0.0183466		Citrobacter sp. CFNIH10	0.000658852
																												Opitutus	0.00128448		Thermoanaerobacterium	0.00592803		Granulicatella	0.00270687		Candidatus Saccharibacteria bacterium oral taxon 488	0.00102092		Dechloromonas aromatica	0.0183466		Aeromonas rivipollensis	0.00065386
																												Oscillatoria	0.00128448		Thermobaculum	0.00592803		Lawsonia	0.00270687		Enterobacter hormaechei	0.00100201		Massilia oculi	0.0183466		Aliivibrio fischeri	0.000651365
																												Parachlamydia	0.00128448		Thermomonospora	0.00592803		Leifsonia	0.00270687		Pseudomonas stutzeri	0.00100201		Brevibacterium linens	0.0183466		Arsenophonus nasoniae	0.000651365
																												Reinekea	0.00128448		Thermosipho	0.00592803		Natranaerobius	0.00270687		Chryseobacterium indoltheticum	0.00100201		Clostridium kluyveri	0.0183466		Pseudoalteromonas sp. Bsw20308	0.000648869
																												Syntrophothermus	0.00128448		Thermosynechococcus	0.00592803		Oenococcus	0.00270687		Enterococcus saigonensis	0.00100201		Corynebacterium pseudotuberculosis	0.0183466		Flavobacterium commune	0.000646373
																												Teredinibacter	0.00128448		Thiomicrospira	0.00592803		Oribacterium	0.00270687		Streptococcus pluranimalium	0.00100201		Sorangium cellulosum	0.0183466		Vibrio scophthalmi	0.000643878
																												Thermaerobacter	0.00128448		Thiomonas	0.00592803		Peptoniphilus	0.00270687		Scytonema sp. HK-05	0.000983104		Metabacillus litoralis	0.0183466		Providencia alcalifaciens	0.000641382
																												Tsukamurella	0.00128448		Truepera	0.00592803		Rubrobacter	0.00270687		Thermincola potens	0.000983104		Tetrasphaera sp. HKS02	0.0183466		Pseudomonas poae	0.000641382
																												Victivallis	0.00128448		Tsukamurella	0.00592803		Saccharomonospora	0.00270687		Clostridioides difficile	0.000964198		Rhizobium sp. IRBG74	0.0183466		Brevundimonas sp. M20	0.000633895
																												Xylanimonas	0.00128448		Turicibacter	0.00592803		Selenomonas	0.00270687		Phocaeicola dorei	0.000964198		Geodermatophilus obscurus	0.0183466		Chryseobacterium sp. G0201	0.000633895
																												Zymomonas	0.00128448		Waddlia	0.00592803		Sphaerobacter	0.00270687		Brevibacillus brevis	0.000964198		Alloactinosynnema sp. L-07	0.0183466		Paenibacillus xylanilyticus	0.000628904
																												Allochromatium	0.000856322		Wolinella	0.00592803		Thermaerobacter	0.00270687		Simonsiella muelleri	0.000964198		Corynebacterium kutscheri	0.0183466		Alcanivorax borkumensis	0.000626408
																												Amycolatopsis	0.000856322		Xylanimonas	0.00592803		Thermobaculum	0.00270687		Oceanobacillus oncorhynchi	0.000964198		Bacillus smithii	0.0183466		Salinivibrio costicola	0.000626408
																												Aurantimonas	0.000856322		Zymomonas	0.00592803		Thermodesulfovibrio	0.00270687		Chryseobacterium piperi	0.000945292		Chryseobacterium sp. POL2	0.0173273		Raoultella electrica	0.000623913
																												Blastopirellula	0.000856322					Thermomicrobium	0.00270687		Anaerococcus mediterraneensis	0.000945292		Brevundimonas vesicularis	0.0173273		Actinobacillus pleuropneumoniae	0.00061393
																												Cellulomonas	0.000856322					Turicibacter	0.00270687		Aerococcus urinaeequi	0.000945292		Megamonas funiformis	0.0173273		Acinetobacter sp. NCu2D-2	0.000611434
																												Conexibacter	0.000856322					Victivallis	0.00270687		Apibacter sp. B3706	0.000945292		Opitutus terrae	0.0173273		Histophilus somni	0.000606443
																												Coprothermobacter	0.000856322					Acetobacter	0.00203015		Chryseobacterium cucumeris	0.000926386		Modestobacter marinus	0.0173273		Alteromonas australica	0.000598956
																												Cyanobium	0.000856322					Acetohalobium	0.00203015		Bacteroides thetaiotaomicron	0.000926386		Spiroplasma sabaudiense	0.0173273		Vibrio crassostreae	0.000598956
																												Dehalogenimonas	0.000856322					Afipia	0.00203015		Clostridium ultunense	0.000926386		Veillonella atypica	0.0163081		Vibrio tapetis	0.000598956
																												Desulfurispirillum	0.000856322					Anaerostipes	0.00203015		Renibacterium salmoninarum	0.000926386		Alloprevotella sp. E39	0.0163081		Chryseobacterium indoltheticum	0.000593965
																												Geodermatophilus	0.000856322					Conexibacter	0.00203015		Flavobacterium album	0.000907481		Haemophilus haemolyticus	0.0163081		Yersinia pestis	0.000588973
																												Halomonas	0.000856322					Deferribacter	0.00203015		Aeromonas caviae	0.000907481		Capnocytophaga sp. FDAARGOS_737	0.0163081		Colwellia psychrerythraea	0.000583982
																												Hydrogenivirga	0.000856322					Dorea	0.00203015		Capnocytophaga canimorsus	0.000907481		Pseudopedobacter saltans	0.0163081		Colwellia sp. Arc7-D	0.000581486
																												Janibacter	0.000856322					Fulvimarina	0.00203015		Vitreoscilla sp. C1	0.000888575		Tannerella sp. oral taxon HOT-286	0.0163081		Colwellia sp. PAMC 20917	0.000581486
																												Jonesia	0.000856322					Gardnerella	0.00203015		Chryseobacterium haifense	0.000869669		Clostridium beijerinckii	0.0163081		Shewanella xiamenensis	0.000576495
																												Kribbella	0.000856322					Holdemania	0.00203015		Ligilactobacillus salivarius	0.000869669		Chryseobacterium sp. G0201	0.0163081		Cellulophaga lytica	0.000574
																												Mesoplasma	0.000856322					Hydrogenobacter	0.00203015		Corynebacterium imitans	0.000869669		Cellulophaga lytica	0.0163081		Leptolyngbya boryana	0.000569008
																												Methylibium	0.000856322					Loktanella	0.00203015		TM7 phylum sp. oral taxon 952	0.000869669		Methylomonas clara	0.0163081		Shewanella polaris	0.000564017
																												Methylotenera	0.000856322					Lyngbya	0.00203015		Flavobacterium sp. HYN0086	0.000850763		Rufibacter tibetensis	0.0163081		Vibrio azureus	0.000564017
																												Microcoleus	0.000856322					Methylosinus	0.00203015		Corynebacterium jeikeium	0.000850763		Alteromonas sp. I4	0.0163081		Chryseobacterium glaciei	0.000561521
																												Nautilia	0.000856322					Micromonospora	0.00203015		Jeotgalibaca porci	0.000850763		Chitinophaga sp. MD30	0.0163081		Leadbetterella byssophila	0.000559026
																												Neorickettsia	0.000856322					Nakamurella	0.00203015		Roseburia intestinalis	0.000850763		Chryseolinea soli	0.0163081		Psychrobacter cryohalolentis	0.00055653
																												Nitrococcus	0.000856322					Nocardiopsis	0.00203015		Lactobacillus sakei	0.000831857		Psychrobacillus glaciei	0.0163081		Pseudoalteromonas marina	0.000549043
																												Oceanicola	0.000856322					Persephonella	0.00203015		Pasteurellaceae bacterium RH1A	0.000831857		Alkalitalea saponilacus	0.0163081		Pseudomonas oryzihabitans	0.000546547
																												Octadecabacter	0.000856322					Stackebrandtia	0.00203015		Citrobacter braakii	0.000831857		Bacteroides xylanisolvens	0.0163081		Mannheimia sp. USDA-ARS-USMARC-1261	0.000544052
																												Ornithobacterium	0.000856322					Thermanaerovibrio	0.00203015		Bacteroidales bacterium CF	0.000831857		Fusobacterium ulcerans	0.0163081		Pedobacter pollutisoli	0.000544052
																												Oscillochloris	0.000856322					Thermobispora	0.00203015		Hungatella xylanolytica	0.000831857		Corynebacterium mustelae	0.0163081		Acinetobacter pittii	0.000541556
																												Renibacterium	0.000856322					Thermomonospora	0.00203015		Oceanobacillus picturae	0.000831857		Enterobacter oligotrophicus	0.0163081		Cloacibacterium normanense	0.000541556
																												Roseovarius	0.000856322					Thermosipho	0.00203015		Pedobacter suwonensis	0.000812951		Paraflavitalea soli	0.0163081		Flavobacterium crassostreae	0.000541556
																												Saccharomonospora	0.000856322					Treponema	0.00203015		Epilithonimonas vandammei	0.000812951		Sinimarinibacterium sp. NLF-5-8	0.0163081		Gammaproteobacteria bacterium DM2	0.000541556
																												Sphingobium	0.000856322					Tsukamurella	0.00203015		Paracoccus sp. AK26	0.000812951		Paenibacillus yonginensis	0.0163081		Halieaceae bacterium IMCC3088	0.000541556
																												Stigmatella	0.000856322					Xylanimonas	0.00203015		Cutibacterium granulosum	0.000812951		Gloeocapsopsis sp. AAB1 = 1H9	0.0163081		Pseudomonas sp.	0.000534069
																												Sulfitobacter	0.000856322					Acidaminococcus	0.00135344		Rhodobacter capsulatus	0.000812951		Chondromyces crocatus	0.0163081		Pseudomonas sp. CMR5c	0.000531573
																												Thauera	0.000856322					Actinosynnema	0.00135344		Streptococcus criceti	0.000812951		Lysobacter sp. HDW10	0.0163081		Hafnia alvei	0.000526582
																												Tropheryma	0.000856322					Anaerofustis	0.00135344		Klebsiella michiganensis	0.000794046		Armatimonadetes bacterium Uphvl-Ar2	0.0163081		Vibrio owensii	0.000526582
																												Verrucomicrobium	0.000856322					Catenulispora	0.00135344		Chryseobacterium sp. F5649	0.000794046		Corynebacterium sp. NML98-0116	0.0163081		Magnetococcus marinus	0.000524087
																												Acidithiobacillus	0.000428161					Cellulomonas	0.00135344		Achromobacter sp. B7	0.000794046		uncultured Chloroflexi bacterium	0.0163081		Azoarcus sp. M9-3-2	0.000521591
																												Acidothermus	0.000428161					Citromicrobium	0.00135344		Acinetobacter sp. WCHA55	0.00077514		Agrobacterium larrymoorei	0.0163081		Polaribacter sp. BM10	0.000521591
																												Afipia	0.000428161					Coprothermobacter	0.00135344		Bacillus cereus	0.000756234		Corynebacterium testudinoris	0.0163081		Polynucleobacter sp. UK-Long2-W17	0.000521591
																												Asticcacaulis	0.000428161					Dethiosulfovibrio	0.00135344		Corynebacterium singulare	0.000756234		Monaibacterium sp. ALG8	0.0163081		Pseudomonas luteola	0.000521591
																												Caminibacter	0.000428161					Epulopiscium	0.00135344		Bosea sp. ANAM02	0.000756234		Pseudactinotalea sp. HY158	0.0163081		Paraglaciecola sp. L3A3	0.0005166
																												Chthoniobacter	0.000428161					Fervidobacterium	0.00135344		Neisseria sp. 10022	0.000756234		Leptothrix cholodnii	0.0163081		Shewanella oneidensis	0.0005166
																												Congregibacter	0.000428161					Filifactor	0.00135344		Alistipes onderdonkii	0.000756234		Nocardiopsis dassonvillei	0.0163081		Leclercia sp. W17	0.000509113
																												Ferrimonas	0.000428161					Finegoldia	0.00135344		Eubacterium limosum	0.000756234		Marinococcus halophilus	0.0163081		Nitrosomonas sp. AL212	0.000509113
																												Fulvimarina	0.000428161					Hydrogenivirga	0.00135344		Leclercia adecarboxylata	0.000737328		Pedobacter sp. G11	0.0152888		Planococcus sp. MB-3u-03	0.000509113
																												Gallionella	0.000428161					Hydrogenobaculum	0.00135344		Enterococcus sp. CR-Ec1	0.000737328		Alkalihalobacillus pseudofirmus	0.0152888		Polaribacter sp. Hel1_33_78	0.000509113
																												Halothiobacillus	0.000428161					Intrasporangium	0.00135344		Pseudomonas fluorescens	0.000699516		Corynebacteriaceae bacterium 'ARUP UnID 227'	0.0152888		Erwinia gerundensis	0.000506617
																												Hydrogenobacter	0.000428161					Ktedonobacter	0.00135344		Anabaena cylindrica	0.000699516		Prevotella jejuni	0.0142696		Flavobacteriaceae bacterium 10Alg115	0.000506617
																												Hyphomicrobium	0.000428161					Mesoplasma	0.00135344		Paracoccus sp. SC2-6	0.000699516		Limosilactobacillus fermentum	0.0142696		Acinetobacter sp. dk386	0.000504121
																												Intrasporangium	0.000428161					Mitsuokella	0.00135344		Streptococcus sp. CNU G3	0.000699516		Lactobacillus curvatus	0.0142696		Serratia marcescens	0.000501626
																												Ketogulonicigenium	0.000428161					Neorickettsia	0.00135344		Celeribacter manganoxidans	0.000699516		Cronobacter sakazakii	0.0142696		Agrobacterium tumefaciens	0.00049913
																												Loktanella	0.000428161					Nodularia	0.00135344		Clostridium bornimense	0.000699516		Chryseobacterium aureum	0.0142696		Methylomonas sp. LW13	0.00049913
																												Lutiella	0.000428161					Oscillatoria	0.00135344		Clostridium septicum	0.000699516		Methylophilus medardicus	0.0142696		Stenotrophomonas acidaminiphila	0.000496634
																												Methylacidiphilum	0.000428161					Renibacterium	0.00135344		Streptococcus sp.	0.000699516		Treponema sp. OMZ 804	0.0142696		Shewanella livingstonensis	0.000494139
																												Nitrospira	0.000428161					Sagittula	0.00135344		Flavobacterium columnare	0.00068061		Chryseobacterium sp. SNU WT5	0.0142696		Yersinia ruckeri	0.000494139
																												Oceanicaulis	0.000428161					Slackia	0.00135344		Salmonella enterica	0.00068061		Chryseobacterium sp. 6424	0.0142696		Paraglaciecola sp. L1A13	0.000486652
																												Prosthecochloris	0.000428161					Syntrophothermus	0.00135344		Paracoccus yeei	0.00068061		Glaciecola sp. THG-3.7	0.0142696		Sediminicola sp. YIK13	0.000484156
																												Pseudovibrio	0.000428161					Thermosediminibacter	0.00135344		Candidatus Saccharibacteria bacterium GW2011_GWC2_44_17	0.00068061		Bacillus miscanthi	0.0142696		Glaciecola nitratireducens	0.00048166
																												Raphidiopsis	0.000428161					Thermosinus	0.00135344		Capnocytophaga endodontalis	0.00068061		Acinetobacter sp. LoGeW2-3	0.0142696		Pseudomonas psychrotolerans	0.00048166
																												Rhodomicrobium	0.000428161					Waddlia	0.00135344		Peribacillus butanolivorans	0.00068061		Butyricimonas faecalis	0.0142696		Pseudomonas xinjiangensis	0.00048166
																												Sagittula	0.000428161					Zymomonas	0.00135344		Muribaculum sp. TLL-A4	0.00068061		Corynebacterium imitans	0.0142696		Shewanella sediminis	0.000476669
																												Scardovia	0.000428161					Acidimicrobium	0.000676718		Selenomonas sp. oral taxon 126	0.00068061		Acinetobacter cumulans	0.0142696		Ketobacter alkanivorans	0.000474174
																												Sideroxydans	0.000428161					Aeromicrobium	0.000676718		Corynebacterium sp. 110393	0.00068061		Chitinophaga pinensis	0.0142696		Caulobacter vibrioides	0.000471678
																												Sphingopyxis	0.000428161					Ammonifex	0.000676718		Rothia aeria	0.00068061		Dokdonia donghaensis	0.0142696		Providencia stuartii	0.000471678
																												Stackebrandtia	0.000428161					Anaerobaculum	0.000676718		Mogibacterium pumilum	0.00068061		Lactobacillus iners	0.0142696		Flavobacterium sp. Sr18	0.000469182
																												Sulfuricurvum	0.000428161					Anaerotruncus	0.000676718		Chryseobacterium gallinarum	0.000661705		Bacillus thermoamylovorans	0.0142696		Hydrogenovibrio crunogenus	0.000469182
																												Waddlia	0.000428161					Arcanobacterium	0.000676718		Bacteroides zoogleoformans	0.000661705		Zobellia galactanivorans	0.0142696		Pseudomonas citronellolis	0.000466687
																												Wigglesworthia	0.000428161					Caminibacter	0.000676718		Enterobacter asburiae	0.000642799		Lysinibacillus sp. SGAir0095	0.0142696		Pseudomonas guangdongensis	0.000466687
																																		Catenibacterium	0.000676718		Elizabethkingia meningoseptica	0.000642799		Peribacillus muralis	0.0142696		Pseudoalteromonas sp. R3	0.000464191
																																		Cryptobacterium	0.000676718		Weissella cibaria	0.000642799		Candidatus Promineofilum breve	0.0142696		Chryseobacterium haifense	0.000461695
																																		Dehalogenimonas	0.000676718		Blautia producta	0.000642799		Clavibacter michiganensis	0.0142696		Aeromonas simiae	0.0004592
																																		Erysipelothrix	0.000676718		Candidatus Azobacteroides pseudotrichonymphae	0.000642799		Nostoc sp. NIES-2111	0.0142696		Shewanella sp. MR-7	0.0004592
																																		Ethanoligenens	0.000676718		Streptococcus pasteurianus	0.000642799		Nocardioides sp. HDW12B	0.0142696		Proteus vulgaris	0.000454208
																																		Faecalibacterium	0.000676718		Dialister pneumosintes	0.000642799		Corynebacterium propinquum	0.0142696		Chryseobacterium piperi	0.000449217
																																		Gemella	0.000676718		Capnocytophaga ochracea	0.000623893		Lelliottia sp. WB101	0.0142696		Myroides sp. ZB35	0.000449217
																																		Geodermatophilus	0.000676718		Bacteroides xylanisolvens	0.000623893		Candidatus Saccharimonas aalborgensis	0.0142696		Vibrio mimicus	0.000449217
																																		Gordonia	0.000676718		Lactobacillus iners	0.000623893		Bacillus lentus	0.0142696		Chryseobacterium sp. 3008163	0.000446721
																																		Jonesia	0.000676718		Paenibacillus glucanolyticus	0.000623893		Trichormus variabilis	0.0142696		Oceanicoccus sagamiensis	0.000446721
																																		Kocuria	0.000676718		Streptococcus sp. NCTC 10228	0.000623893		Staphylococcus argenteus	0.0142696		Paenibacillus xylanexedens	0.000446721
																																		Micrococcus	0.000676718		Clostridium scindens	0.000623893		Nocardioides euryhalodurans	0.0142696		Glaesserella parasuis	0.000444226
																																		Mobiluncus	0.000676718		Pedobacter ginsengisoli	0.000604987		Mesorhizobium loti	0.0142696		Marinomonas sp. MWYL1	0.000444226
																																		Oceanibulbus	0.000676718		Brevundimonas sp. GW460-12-10-14-LB2	0.000604987		Paracoccus liaowanqingii	0.0142696		Halotalea alkalilenta	0.00044173
																																		Oscillochloris	0.000676718		Variovorax paradoxus	0.000604987		Gloeocapsa sp. PCC 7428	0.0142696		Pseudomonas mandelii	0.00044173
																																		Phaeobacter	0.000676718		Bacteroides helcogenes	0.000604987		Corynebacterium kroppenstedtii	0.0142696		Buchnera aphidicola	0.000439234
																																		Pseudoramibacter	0.000676718		Actinobacillus indolicus	0.000604987		Pseudoxanthomonas suwonensis	0.0142696		Flavobacterium pallidum	0.000439234
																																		Segniliparus	0.000676718		Fannyhessea vaginae	0.000604987		Staphylococcus felis	0.0142696		Alteromonas stellipolaris	0.000436739
																																		Subdoligranulum	0.000676718		Paenibacillus borealis	0.000586081		Cohnella candidum	0.0142696		Formosa agariphila	0.000436739
																																		Thalassobium	0.000676718		Acinetobacter nosocomialis	0.000586081		Pseudolabrys sp. FHR47	0.0142696		Saliniradius amylolyticus	0.000436739
																																		Thermoanaerobacterium	0.000676718		Streptococcus acidominimus	0.000586081		Anabaena sp. YBS01	0.0142696		Alteromonas sp. RKMC-009	0.000431747
																																		Thermocrinis	0.000676718		Leuconostoc mesenteroides	0.000586081		Nakamurella panacisegetis	0.0142696		Methylococcus capsulatus	0.000431747
																																		Weissella	0.000676718		Ureibacillus thermosphaericus	0.000586081		Sulfitobacter donghicola	0.0142696		Maribacter sp. T28	0.000426756
																																					Neisseria flava	0.000586081		Corallococcus coralloides	0.0142696		Arenibacter algicola	0.000424261
																																					Paenibacillus polymyxa	0.000567175		Staphylococcus kloosii	0.0142696		Shewanella benthica	0.000424261
																																					Ezakiella massiliensis	0.000567175		Spirosoma linguale	0.0142696		Vibrio aphrogenes	0.000419269
																																					Bacillus thermoamylovorans	0.000567175		Grimontia hollisae	0.0132503		Chryseobacterium antarcticum	0.000416774
																																					Variovorax sp. PMC12	0.000567175		Acinetobacter calcoaceticus	0.0132503		Aquimarina sp. AD10	0.000414278
																																					Actinomyces pacaensis	0.000567175		Thermomonas sp. HDW16	0.0132503		Candidatus Thioglobus sp. NP1	0.000414278
																																					Bacteroidetes bacterium oral taxon 365	0.000567175		Dermabacter vaginalis	0.0132503		Lysinibacillus sphaericus	0.000414278
																																					Aminipila butyrica	0.000567175		Geobacillus genomosp. 3	0.0132503		Pantoea sp. CCBC3-3-1	0.000414278
																																					Scytonema hyalinum	0.000567175		Candidatus Saccharibacteria bacterium RAAC3_TM7_1	0.0132503		Lachnospiraceae bacterium oral taxon 500	0.000411782
																																					Sporomusa termitida	0.000567175		Kocuria rhizophila	0.0132503		Antarcticibacterium sp. PAMC 28998	0.000406791
																																					Chryseobacterium shandongense	0.00054827		Acinetobacter sp. WCHAc010052	0.0132503		Alteromonas sp. 76-1	0.000404295
																																					Sphingobium yanoikuyae	0.00054827		Nakamurella multipartita	0.0132503		Acinetobacter calcoaceticus	0.0004018
																																					Neisseria animalis	0.00054827		Veillonella dispar	0.012231		Rheinheimera perlucida	0.0004018
																																					Janthinobacterium agaricidamnosum	0.00054827		Streptococcus agalactiae	0.012231		Belliella baltica	0.000399304
																																					Candidatus Saccharibacteria bacterium oral taxon 957	0.00054827		Lysinibacillus sphaericus	0.012231		Parashewanella spongiae	0.000399304
																																					Clostridium drakei	0.00054827		Streptococcus equinus	0.012231		Pseudomonas sp. ATCC 13867	0.000399304
																																					Clostridium tetani	0.00054827		Exiguobacterium sp. S3-2	0.012231		Spongiibacter sp. IMCC21906	0.000394313
																																					Pedobacter sp. G11	0.000529364		Pectobacterium carotovorum	0.012231		Colwellia sp. PAMC 21821	0.000391817
																																					Flavobacterium psychrophilum	0.000529364		Elizabethkingia sp. JS20170427COW	0.012231		Flavobacterium sp. SLB02	0.000391817
																																					Histophilus somni	0.000529364		Algibacter sp. L1A34	0.012231		Mucilaginibacter mallensis	0.000391817
																																					Microbacterium oleivorans	0.000529364		Pantoea vagans	0.012231		Pectobacterium carotovorum	0.000391817
																																					Ruminococcus bicirculans	0.000529364		Psychroflexus torquis	0.012231		Mixta theicola	0.000389321
																																					Lachnospira eligens	0.000529364		Citrobacter portucalensis	0.012231		Shewanella frigidimarina	0.000389321
																																					Achromobacter spanius	0.000529364		Bacillus subtilis	0.012231		Spartinivicinus ruber	0.000389321
																																					Clostridium isatidis	0.000529364		Capnocytophaga sp. oral taxon 864	0.012231		Wenyingzhuangia fucanilytica	0.000389321
																																					Parabacteroides sp. CT06	0.000529364		Pseudomonas protegens	0.012231		Pseudomonas soli	0.000386826
																																					Lachnospiraceae bacterium	0.000529364		Citrobacter koseri	0.012231		Colwellia beringensis	0.00038433
																																					Bacillus ginsengihumi	0.000529364		Porphyromonas crevioricanis	0.012231		Pseudoalteromonas sp. DL-6	0.00038433
																																					Brevundimonas diminuta	0.000510458		Thauera chlorobenzoica	0.012231		Shigella dysenteriae	0.00038433
																																					Flavobacterium anhuiense	0.000510458		Kurthia sp. 11kri321	0.012231		Thiomicrorhabdus sp. G1	0.000381834
																																					Chryseobacterium carnipullorum	0.000510458		Aquimarina sp. BL5	0.012231		Yersinia frederiksenii	0.000381834
																																					Oceanihabitans sp. IOP_32	0.000510458		Escherichia albertii	0.012231		Dysgonomonas sp. HDW5B	0.000379339
																																					Thermomonas sp. SY21	0.000510458		Acinetobacter equi	0.012231		Haemophilus parainfluenzae	0.000379339
																																					Nostoc piscinale	0.000510458		Petrimonas sp. IBARAKI	0.012231		Pragia sp. CF-458	0.000379339
																																					Rhodobacter sphaeroides	0.000510458		Acinetobacter sp. 185	0.012231		Flavobacterium faecale	0.000376843
																																					Streptococcus ratti	0.000510458		Staphylococcus succinus	0.012231		Vibrio casei	0.000376843
																																					Bosea sp. RAC05	0.000510458		Arachidicoccus sp. BS20	0.012231		Yersinia enterocolitica	0.000376843
																																					Clostridium saccharobutylicum	0.000510458		Deinococcus ficus	0.012231		Kineobactrum sp. M2	0.000374348
																																					Fusobacterium necrophorum	0.000510458		Deinococcus deserti	0.012231		Pseudomonas sp. M30-35	0.000374348
																																					Rhizobium pusense	0.000491552		Herbaspirillum seropedicae	0.012231		Flavobacterium arcticum	0.000369356
																																					Flavisolibacter sp. 17J28-1	0.000491552		Deinococcus actinosclerus	0.012231		Polaribacter sp. KT 15	0.000369356
																																					Rhizobium oryzihabitans	0.000491552		Sphingobacterium sp. enrichment culture clone GIN723	0.012231		Halomonas sp. THAF12	0.000366861
																																					Acinetobacter equi	0.000491552		Thiomonas intermedia	0.012231		Lysinibacillus varians	0.000366861
																																					Arcobacter cryaerophilus	0.000491552		Planctomycetes bacterium SRT547	0.012231		Chthonomonas calidirosea	0.000364365
																																					Chroococcidiopsis sp. CCNUM1	0.000491552		Nostoc linckia	0.012231		Shewanella loihica	0.000364365
																																					Ornithinimicrobium sp. H23M54	0.000491552		Nostoc sp. 'Peltigera membranacea cyanobiont' N6	0.012231		Agarilytica rhodophyticola	0.000361869
																																					Bacillus sp. X1(2014)	0.000491552		Bacillus marisflavi	0.012231		Capnocytophaga cynodegmi	0.000361869
																																					Achromobacter insolitus	0.000491552		Pulveribacter suum	0.012231		Mucilaginibacter xinganensis	0.000361869
																																					Clostridium hylemonae	0.000491552		Ralstonia mannitolilytica	0.012231		Acinetobacter radioresistens	0.000359374
																																					Microbacterium oxydans	0.000472646		Agromyces protaetiae	0.012231		Maribacter sp. HTCC2170	0.000359374
																																					Paenibacillus xylanilyticus	0.000472646		Corynebacterium epidermidicanis	0.012231		Psychroserpens sp. NJDZ02	0.000359374
																																					Staphylococcus caprae	0.000472646		Luteipulveratus mongoliensis	0.012231		Shewanella japonica	0.000359374
																																					Gracilibacillus sp. SCU50	0.000472646		Janthinobacterium svalbardensis	0.012231		Staphylococcus epidermidis	0.000356878
																																					Butyrivibrio proteoclasticus	0.000472646		Corynebacterium vitaeruminis	0.012231		Flavobacterium nackdongense	0.000354382
																																					Clostridium pasteurianum	0.000472646		Verrucomicrobium spinosum	0.012231		Vibrio metschnikovii	0.000354382
																																					Clostridium acetobutylicum	0.000472646		Corynebacterium rouxii	0.012231		Leclercia sp. 29361	0.000351887
																																					Pedobacter cryoconitis	0.00045374		Cellulomonas sp. Y8	0.012231		Yersinia pseudotuberculosis	0.000351887
																																					Flavobacterium sediminis	0.00045374		Brachybacterium sp. SGAir0954	0.012231		Algibacter sp. L1A34	0.000346895
																																					Corynebacterium diphtheriae	0.00045374		Cellulomonas shaoxiangyii	0.012231		Avibacterium paragallinarum	0.000346895
																																					Chryseobacterium sp. NBC 122	0.00045374		Nitrospira sp. KM1	0.012231		Enterobacter cloacae complex sp. FDA-CDC-AR_0164	0.000346895
																																					Fusobacterium ulcerans	0.00045374		Dolichospermum sp. UHCC 0315A	0.012231		Seonamhaeicola sp. S2-3	0.000346895
																																					Peribacillus muralis	0.00045374		Microbacterium sp. BH-3-3-3	0.012231		Shewanella sp. M2	0.0003444
																																					Bacillus anthracis	0.00045374		Corynebacterium deserti	0.012231		Morganella morganii	0.000341904
																																					Nesterenkonia sp. NBAIMH1	0.00045374		Nocardioides sp. W1.09-56	0.012231		Vibrio cincinnatiensis	0.000341904
																																					Verrucomicrobia bacterium IMCC26134	0.00045374		Deinococcus swuensis	0.012231		Chryseobacterium sp. F5649	0.000336913
																																					Glutamicibacter arilaitensis	0.00045374		Paenibacillus sp. IHB B 3084	0.012231		Hydrocarboniclastica marina	0.000336913
																																					uncultured Candidatus Saccharibacteria bacterium	0.00045374		Ilumatobacter coccineus	0.012231		Pseudomonas otitidis	0.000336913
																																					Eubacterium minutum	0.00045374		Chloracidobacterium thermophilum	0.012231		Kordia sp. SMS9	0.000334417
																																					Streptococcus macedonicus	0.00045374		Candidatus Midichloria mitochondrii	0.012231		Pseudomonas alkylphenolica	0.000334417
																																					Enterococcus gallinarum	0.00045374		Geobacillus subterraneus	0.012231		Brevundimonas sp. ALBL_146	0.000329426
																																					uncultured Pseudomonas sp.	0.000434834		Corynebacterium urealyticum	0.012231		Shimwellia blattae	0.000329426
																																					Sphingobacterium sp. ML3W	0.000434834		Staphylococcus sp.	0.012231		Pseudomonas sp. DY-1	0.00032693
																																					Flavobacterium johnsoniae	0.000434834		Aeromicrobium erythreum	0.012231		Psychroflexus torquis	0.00032693
																																					Elizabethkingia miricola	0.000434834		Shinella sp. HZN7	0.0112118		Pseudomonas sp. LTJR-52	0.000321939
																																					Janibacter melonis	0.000434834		Pseudoalteromonas marina	0.0112118		Aliivibrio salmonicida	0.000319443
																																					Dialister massiliensis	0.000434834		Formosa agariphila	0.0112118		Caulobacter henricii	0.000319443
																																					Pseudomonas orientalis	0.000434834		Agrobacterium sp. T29	0.0112118		Elizabethkingia sp. JS20170427COW	0.000319443
																																					Nostoc sp. PCC 7524	0.000434834		Serratia rubidaea	0.0112118		Paenibacillus riograndensis	0.000319443
																																					Streptococcus lutetiensis	0.000434834		Calothrix sp. NIES-2098	0.0112118		Pseudomonas sp. ALBL_124	0.000319443
																																					Gudongella oleilytica	0.000434834		Staphylococcus equorum	0.0112118		Cellvibrio japonicus	0.000316948
																																					Maritalea myrionectae	0.000434834		Nocardioides dokdonensis	0.0112118		Methylophaga nitratireducenticrescens	0.000316948
																																					Paenibacillus sp.	0.000434834		Paracoccus kondratievae	0.0112118		Mucilaginibacter gotjawali	0.000316948
																																					Blautia hansenii	0.000434834		Rhodococcus rhodochrous	0.0112118		Staphylococcus aureus	0.000316948
																																					Chryseobacterium sp. NEB161	0.000415929		Serinicoccus chungangensis	0.0112118		Pseudoalteromonas sp. Xi13	0.000314452
																																					Flavobacterium arcticum	0.000415929		Rheinheimera sp. F8	0.0101925		Serratia fonticola	0.000314452
																																					Lactiplantibacillus plantarum	0.000415929		Chryseobacterium lactis	0.0101925		Vibrio furnissii	0.000314452
																																					Corynebacterium ureicelerivorans	0.000415929		Lacrimispora sphenoides	0.0101925		Dokdonia sp. 4H-3-7-5	0.000311956
																																					Acinetobacter bereziniae	0.000415929		Thalassolituus oleivorans	0.0101925		Legionella oakridgensis	0.000311956
																																					Staphylococcus sp. M0911	0.000415929		Pedobacter heparinus	0.0101925		Pantoea vagans	0.000311956
																																					Ensifer adhaerens	0.000415929		Paludibacter propionicigenes	0.0101925		Pseudomonas salegens	0.000311956
																																					Enterobacter sp. T2	0.000415929		Porphyromonas asaccharolytica	0.0101925		Pseudomonas vancouverensis	0.000311956
																																					Aerococcus christensenii	0.000415929		Shewanella sp. FDAARGOS_354	0.0101925		Janthinobacterium sp. B9-8	0.000309461
																																					Eubacterium rectale	0.000415929		Rothia dentocariosa	0.0101925		Kozakia baliensis	0.000309461
																																					Pseudomonas sp. JY-Q	0.000397023		Weeksella virosa	0.0101925		Gramella forsetii	0.000306965
																																					Pseudomonas entomophila	0.000397023		Flavobacterium crocinum	0.0101925		Capnocytophaga canimorsus	0.000301974
																																					Janibacter indicus	0.000397023		Flavobacterium sp. 140616W15	0.0101925		Gramella sp. MAR_2010_102	0.000301974
																																					Leuconostoc suionicum	0.000397023		Paenibacillus xylanilyticus	0.0101925		Mucilaginibacter sp. PAMC 26640	0.000301974
																																					Chitinimonas arctica	0.000397023		Flavobacterium commune	0.0101925		Brevundimonas vancanneytii	0.000299478
																																					Rodentibacter heylii	0.000397023		Filifactor alocis	0.0101925		Delftia acidovorans	0.000299478
																																					Pelosinus sp. UFO1	0.000397023		Spongiibacter sp. IMCC21906	0.0101925		Shinella zoogloeoides	0.000299478
																																					Ligilactobacillus agilis	0.000397023		Psychroserpens sp. NJDZ02	0.0101925		Halomonas sp. R57-5	0.000296982
																																					Alistipes sp. dk3624	0.000397023		Pseudomonas vancouverensis	0.0101925		Klebsiella sp. LY	0.000296982
																																					Oceanivirga miroungae	0.000397023		Shinella zoogloeoides	0.0101925		Moritella viscosa	0.000296982
																																					Granulicatella sp.	0.000397023		Chryseobacterium sp. NBC 122	0.0101925		Acinetobacter lactucae	0.000294487
																																					Chryseobacterium balustinum	0.000378117		Aeromonas sp. CU5	0.0101925		Pseudomonas cerasi	0.000294487
																																					Mannheimia sp. USDA-ARS-USMARC-1261	0.000378117		Muricauda sp. 501str8	0.0101925		Candidatus Baumannia cicadellinicola	0.000291991
																																					Vagococcus sp. HDW17B	0.000378117		Ligilactobacillus salivarius	0.0101925		Draconibacterium orientale	0.000291991
																																					Anaerostipes hadrus	0.000378117		Siansivirga zeaxanthinifaciens	0.0101925		Gramella salexigens	0.000291991
																																					Bacteroides uniformis	0.000378117		Candidatus Fluviicola riflensis	0.0101925		Simiduia agarivorans	0.000291991
																																					Paenibacillus uliginis	0.000378117		Gracilibacillus sp. SCU50	0.0101925		Brevundimonas sp. LM2	0.000289495
																																					Carnobacterium inhibens	0.000378117		Halomonas ventosae	0.0101925		Kangiella profundi	0.000289495
																																					Clostridium sp. JN-9	0.000378117		Leuconostoc suionicum	0.0101925		Chryseobacterium sp. T16E-39	0.000284504
																																					Lachnospiraceae bacterium KM106-2	0.000378117		Capnocytophaga haemolytica	0.0101925		Flavihumibacter sp. SB-02	0.000284504
																																					Clostridiaceae bacterium 14S0207	0.000378117		Flavisolibacter ginsenosidimutans	0.0101925		Shewanella sp. YLB-06	0.000284504
																																					Clostridiales bacterium	0.000378117		Arcobacter butzleri	0.0101925		Polaribacter sejongensis	0.000282008
																																					Clostridium sp. SY8519	0.000378117		Fermentimonas caenicola	0.0101925		Tenacibaculum jejuense	0.000282008
																																					Pyramidobacter piscolens	0.000378117		Tatumella ptyseos	0.0101925		Polaribacter sp. ALD11	0.000279513
																																					Candidatus Sulcia muelleri	0.000378117		Micropruina glycogenica	0.0101925		Pseudoalteromonas tetraodonis	0.000279513
																																					Lactobacillus brevis	0.000378117		Blattabacterium cuenoti	0.0101925		Sphingobacterium sp. 21	0.000277017
																																					Staphylococcus carnosus	0.000378117		Corynebacterium cystitidis	0.0101925		Inhella inkyongensis	0.000274522
																																					Neisseria macacae	0.000378117		Labilithrix luteola	0.0101925		Olivibacter sp. LS-1	0.000274522
																																					Sphingomonas sp. LK11	0.000359211		Martelella mediterranea	0.0101925		Polaribacter reichenbachii	0.000274522
																																					Corynebacterium minutissimum	0.000359211		Trueperella pyogenes	0.0101925		Shewanella sp. MEBiC00475	0.000274522
																																					Glaesserella sp. 15-184	0.000359211		Alcanivorax sp. NBRC 101098	0.0101925		Tenacibaculum sp. SZ-18	0.000274522
																																					Corynebacterium mustelae	0.000359211		Rhodococcus qingshengii	0.0101925		Aeromonas sp. CA23	0.000272026
																																					Staphylococcus succinus	0.000359211		Pigmentiphaga sp. H8	0.0101925		Algibacter sp. L3A6	0.000272026
																																					Methyloversatilis sp. RAC08	0.000359211		Sphingomonas sp. HKS19	0.0101925		Mariniflexile sp. TRM1-10	0.000272026
																																					Neisseria brasiliensis	0.000359211		Bacillus filamentosus	0.0101925		Microbulbifer sp. ALW1	0.000272026
																																					Paenibacillus sp. BIHB4019	0.000359211		Paracoccus zhejiangensis	0.0101925		Salinimonas sediminis	0.000272026
																																					Alkalihalobacillus halodurans	0.000359211		Planococcus donghaensis	0.0101925		Cellulophaga baltica	0.00026953
																																					Clostridium scatologenes	0.000359211		Lactobacillus helveticus	0.0101925		Citrobacter portucalensis	0.00026953
																																					Pedobacter sp. PACM 27299	0.000340305		Porphyrobacter sp. YT40	0.0101925		Ferrimonas balearica	0.00026953
																																					Sphingobacterium daejeonense	0.000340305		Bacillus altitudinis	0.0101925		Tenacibaculum todarodis	0.00026953
																																					Acinetobacter wuhouensis	0.000340305		Actinomyces viscosus	0.0101925		Pseudomonas sp. BJP69	0.000267035
																																					Raoultella planticola	0.000340305		Melaminivora sp. SC2-9	0.0101925		Psychrobacter arcticus	0.000267035
																																					Flavobacterium indicum	0.000340305		Massilia sp. NR 4-1	0.0101925		Halomonas sp. Y2R2	0.000264539
																																					Chryseobacterium glaciei	0.000340305		Auraticoccus monumenti	0.0101925		Methylomonas denitrificans	0.000264539
																																					Acinetobacter defluvii	0.000340305		Mycobacteroides chelonae	0.0101925		Shewanella sp. MR-4	0.000262043
																																					Cellvibrio sp. KY-YJ-3	0.000340305		Corynebacterium callunae	0.0101925		Brenneria rubrifaciens	0.000259548
																																					Staphylococcus pasteuri	0.000340305		Borreliella burgdorferi	0.0101925		Chryseobacterium carnis	0.000259548
																																					Psychrobacillus glaciei	0.000340305		Microbacterium sp. 1S1	0.0101925		Pseudomonas sp. SWI7	0.000259548
																																					Kurthia sp. 11kri321	0.000340305		Microbacterium sp. 1.5R	0.0101925		Shewanella halifaxensis	0.000259548
																																					Deinococcus wulumuqiensis	0.000340305		Congregibacter litoralis	0.0101925		Candidatus Fukatsuia symbiotica	0.000254556
																																					Corynebacterium glutamicum	0.000340305		Legionella sainthelensi	0.0101925		Erwinia pyrifoliae	0.000254556
																																					Faecalibacterium prausnitzii	0.000340305		Candidatus Frankia datiscae	0.0101925		Methylomonas sp. GJ1	0.000254556
																																					Megamonas funiformis	0.000340305		Flavobacteriales bacterium	0.0101925		Paenisporosarcina indica	0.000254556
																																					Nostoc sp. NIES-2111	0.000340305		Sphingomonas sp. FTI13	0.0101925		Polaribacter sp. L3A8	0.000254556
																																					Ruminococcaceae bacterium CPB6	0.000340305		Stanieria sp. NIES-3757	0.0101925		Coxiella burnetii	0.000252061
																																					Deinococcus ficus	0.000340305		Chromobacterium rhizoryzae	0.0101925		Kosakonia sacchari	0.000252061
																																					Ancylobacter pratisalsi	0.000340305		Microbacterium sp. No. 7	0.0101925		Methylophilus sp. TWE2	0.000252061
																																					Bremerella volcania	0.000340305		Sulfuricaulis limicola	0.0101925		Niabella soli	0.000252061
																																					Campylobacter pinnipediorum	0.000340305		Aquitalea sp. USM4	0.0101925		Tenacibaculum maritimum	0.000252061
																																					Paenibacillus segetis	0.000340305		Mycobacterium stephanolepidis	0.0101925		Aeromonas sp. CU5	0.000249565
																																					Nostoc punctiforme	0.000340305		Brevibacterium sp. YB235	0.0101925		Avibacterium volantium	0.000249565
																																					Peribacillus asahii	0.000340305		Corynebacterium pelargi	0.0101925		Formosa sediminum	0.000249565
																																					Helicobacter heilmannii	0.000340305		Celeribacter indicus	0.0101925		Marinomonas posidonica	0.000249565
																																					Enterococcus avium	0.000340305		Sphaerochaeta globosa	0.0101925		Paraglaciecola psychrophila	0.000249565
																																					Acinetobacter sp. ACNIH1	0.000321399		Mycolicibacterium litorale	0.0101925		Aequorivita sublithincola	0.000247069
																																					Chryseobacterium aureum	0.000321399		Dehalogenimonas lykanthroporepellens	0.0101925		Ornithobacterium rhinotracheale	0.000247069
																																					Paenibacillus donghaensis	0.000321399		Micrococcus endophyticus	0.0101925		Rufibacter tibetensis	0.000247069
																																					Leclercia sp. 119287	0.000321399		Coraliomargarita akajimensis	0.0101925		Capnocytophaga stomatis	0.000244574
																																					Deinococcus soli Cha et al. 2016	0.000321399		Chryseobacterium taichungense	0.0101925		Chryseobacterium camelliae	0.000244574
																																					Caloramator sp. E03	0.000321399		Nevskia ramosa	0.0101925		Flavisolibacter tropicus	0.000244574
																																					Blautia sp. SC05B48	0.000321399		Geobacillus thermoleovorans	0.0101925		Pantoea ananatis	0.000244574
																																					Pseudoxanthomonas sp. ALBL_143	0.000321399		Lactobacillus vaginalis	0.0101925		Vibrio metoecus	0.000244574
																																					Acidovorax ebreus	0.000321399		Desulfococcus multivorans	0.0101925		Alteromonas sp. MB-3u-76	0.000242078
																																					Pedobacter steynii	0.000302494			1.84587		Gallibacterium anatis	0.000242078
																																					Pedobacter heparinus	0.000302494					Mannheimia ovis	0.000242078
																																					Flavobacterium sangjuense	0.000302494					Candidatus Methylospira mobilis	0.000239582
																																					Sphingobacterium lactis	0.000302494					Mannheimia haemolytica	0.000239582
																																					Chryseobacterium joostei	0.000302494					Aeromonas dhakensis	0.000237087
																																					Pseudomonas sp.	0.000302494					Marinomonas primoryensis	0.000237087
																																					Paracoccus contaminans	0.000302494					Paenibacillus sp. FSL R5-0912	0.000237087
																																					Avibacterium volantium	0.000302494					Vibrio campbellii	0.000237087
																																					Ornithobacterium rhinotracheale	0.000302494					Gramella sp. MAR_2010_147	0.000234591
																																					Paenibacillus sp. FSL P4-0081	0.000302494					Pseudomonas cichorii	0.000234591
																																					Phenylobacterium sp. HYN0004	0.000302494					Haemophilus ducreyi	0.000232095
																																					Staphylococcus auricularis	0.000302494					Clostridioides difficile	0.000232095
																																					Nocardioides seonyuensis	0.000302494					Olleya aquimaris	0.000232095
																																					Capnocytophaga sp. H2931	0.000302494					Pectobacterium wasabiae	0.000232095
																																					Pasteurellaceae bacterium Orientalotternb1	0.000302494					Winogradskyella sp. J14-2	0.000232095
																																					Moraxella bovoculi	0.000302494					Acinetobacter defluvii	0.0002296
																																					Brevibacterium linens	0.000302494					Acinetobacter nosocomialis	0.0002296
																																					Enterobacter sp. ODB01	0.000302494					Corynebacterium segmentosum	0.0002296
																																					Nocardioides sp. HDW12B	0.000302494					Formosa sp. L2A11	0.0002296
																																					Deinococcus deserti	0.000302494					Leclercia sp. LSNIH3	0.0002296
																																					Deinococcus sp. NW-56	0.000302494					Cedecea sp. FDAARGOS_727	0.000227104
																																					Paenibacillus odorifer	0.000302494					Cellulophaga sp. L1A9	0.000227104
																																					Xanthobacter autotrophicus	0.000302494					Photobacterium gaetbulicola	0.000227104
																																					Brachybacterium avium	0.000302494					Shewanella violacea	0.000227104
																																					Scytonema hofmannii	0.000302494					Pseudomonas sp. CCOS 191	0.000224609
																																					Xanthomonas translucens	0.000302494					Actinobacillus suis	0.000222113
																																					Paraclostridium bifermentans	0.000302494					Enterobacter sp. CRENT-193	0.000222113
																																					Candidatus Saccharibacteria bacterium oral taxon 488	0.000302494					Mucilaginibacter sp. 14171R-50	0.000219617
																																					Alistipes communis	0.000302494					Pontibacter sp. SGAir0037	0.000219617
																																					Iningainema pulvinus	0.000302494					Pseudomonas veronii	0.000219617
																																					Anaerolineaceae bacterium oral taxon 439	0.000302494					Shewanella sp. Pdp11	0.000219617
																																					Stenotrophomonas koreensis	0.000302494					Candidatus Erwinia haradaeae	0.000217122
																																					Hungatella hathewayi	0.000302494					Candidatus Tenderia electrophaga	0.000217122
																																					Streptococcus infantarius	0.000302494					Moritella yayanosii	0.000217122
																																					Prevotella pallens	0.000302494					Vibrio sp. SM1977	0.000217122
																																					Enterococcus mundtii	0.000302494					endosymbiont of unidentified scaly snail isolate Monju	0.000214626
																																					Actinomyces howellii	0.000302494					Kordia antarctica	0.000214626
																																					Clostridium carnis	0.000302494					Kosakonia radicincitans	0.000214626
																																					Streptococcus porcinus	0.000302494					Marinobacter salarius	0.000214626
																																					Starkeya novella	0.000302494					Pseudomonas sp. Leaf58	0.000214626
																																					Prevotella loescheii	0.000302494					Idiomarina loihiensis	0.00021213
																																					Sebaldella termitidis	0.000302494					Maribacter cobaltidurans	0.00021213
																																					Methylobacillus flagellatus	0.000302494					Polaribacter sp. KT25b	0.00021213
																																					Chryseobacterium lactis	0.000283588					Shewanella bicestrii	0.00021213
																																					Ochrobactrum anthropi	0.000283588					Xenorhabdus nematophila	0.00021213
																																					Enterobacteriaceae bacterium A-F18	0.000283588					Actinobacillus succinogenes	0.000209635
																																					Chryseobacterium sp. G0162	0.000283588					Chryseobacterium sp. NBC 122	0.000209635
																																					Chryseobacterium sp. 6424	0.000283588					Cytophaga hutchinsonii	0.000209635
																																					Bacillus cohnii	0.000283588					Photobacterium profundum	0.000209635
																																					Neisseria zalophi	0.000283588					Pseudomonas sp. Lz4W	0.000209635
																																					Streptococcus parauberis	0.000283588					Pseudomonas sp. PONIH3	0.000209635
																																					Clostridium sp. MF28	0.000283588					Pseudomonas thivervalensis	0.000209635
																																					Paenibacillus sp. CAA11	0.000283588					Vibrio fluvialis	0.000209635
																																					Clostridium autoethanogenum	0.000283588					Vibrio gazogenes	0.000207139
																																					Sphingobacterium sp. DR205	0.000264682					Alteromonas sp. Mex14	0.000204643
																																					Klebsiella quasipneumoniae	0.000264682					Cobetia sp. ICG0124	0.000204643
																																					Aeromonas salmonicida	0.000264682					Flavobacteriaceae bacterium MAR_2010_188	0.000204643
																																					Flavobacterium alkalisoli	0.000264682					Kushneria sp. YCWA18	0.000204643
																																					Flavobacterium sp. 140616W15	0.000264682					Pseudomonas sabulinigri	0.000204643
																																					Flavobacterium commune	0.000264682					Urechidicola croceus	0.000204643
																																					Serratia marcescens	0.000264682					Chryseobacterium sp. SNU WT5	0.000202148
																																					Elizabethkingia sp. JS20170427COW	0.000264682					Enterobacter sp. SES19	0.000202148
																																					Mannheimia ovis	0.000264682					Lacinutrix sp. Bg11-31	0.000202148
																																					Zunongwangia profunda	0.000264682					Xenorhabdus hominickii	0.000202148
																																					Lysinibacillus fusiformis	0.000264682					Brevundimonas aurantiaca	0.000199652
																																					Nostocales cyanobacterium HT-58-2	0.000264682					Providencia heimbachae	0.000199652
																																					Chitinophaga pinensis	0.000264682					Psychrobacter urativorans	0.000199652
																																					Kytococcus sedentarius	0.000264682					Zunongwangia profunda	0.000199652
																																					Pseudomonas fragi	0.000264682					Cellulophaga algicola	0.000197156
																																					Tessaracoccus flavescens	0.000264682					Pseudomonas sp. OIL-1	0.000197156
																																					Massilia oculi	0.000264682					Vibrio harveyi	0.000197156
																																					Corynebacterium propinquum	0.000264682					Acidovorax avenae	0.000194661
																																					Dermabacter vaginalis	0.000264682					Pantoea dispersa	0.000194661
																																					Herbaspirillum seropedicae	0.000264682					Salinimonas sp. KX18D6	0.000194661
																																					Frederiksenia canicola	0.000264682					Tenacibaculum sp. DSM 106434	0.000194661
																																					Planococcus massiliensis	0.000264682					Arachidicoccus sp. B3-10	0.000192165
																																					Brochothrix thermosphacta	0.000264682					Candidatus Pseudomonas adelgestsugas	0.000192165
																																					Lysobacter alkalisoli	0.000264682					Pseudomonadaceae bacterium SI-3	0.000192165
																																					Lactococcus raffinolactis	0.000264682					Actinobacillus delphinicola	0.000189669
																																					Planococcus faecalis	0.000264682					Microbacterium sp. ALBL_073	0.000189669
																																					Neisseria animaloris	0.000264682					Sphingomonas sp. IC081	0.000189669
																																					Pradoshia sp. D12	0.000264682					Streptococcus agalactiae	0.000189669
																																					Sphingomonas sp. C33	0.000264682					Capnocytophaga sputigena	0.000187174
																																					Alkalihalobacillus lehensis	0.000264682					Gramella fulva	0.000187174
																																					Petrocella atlantisensis	0.000264682					Haemophilus haemolyticus	0.000187174
																																					Rhodococcus sp. DMU1	0.000264682					Pseudomonas sp. Z003-0.4C(8344-21)	0.000187174
																																					Dialister hominis	0.000264682					Salinivibrio kushneri	0.000187174
																																					Roholtiella edaphica	0.000264682					Emticicia oligotrophica	0.000184678
																																					Listeria weihenstephanensis	0.000264682					Photorhabdus laumondii	0.000184678
																																					Veillonella sp. VA31	0.000264682					Polaribacter vadi	0.000184678
																																					Candidatus Saccharibacteria bacterium oral taxon 488	0.000264682					Pseudomonas protegens	0.000184678
																																					Streptococcus sp. 7401233	0.000264682					Wolbachia pipientis	0.000184678
																																					Devosia ginsengisoli	0.000264682					Alteromonas sp. BL110	0.000182182
																																					Methylotenera mobilis	0.000264682					Oceanisphaera profunda	0.000182182
																																					Herbaspirillum rubrisubalbicans	0.000264682					primary endosymbiont of Sitophilus zeamais	0.000182182
																																					Desulfitobacterium dehalogenans	0.000264682					Rhizobium leguminosarum	0.000182182
																																					Lacticaseibacillus paracasei	0.000264682					Bathymodiolus thermophilus thioautotrophic gill symbiont	0.000179687
																																					Clostridium fallax	0.000264682					Elizabethkingia sp. 2-6	0.000179687
																																					Clostridium piliforme	0.000264682					Enterobacter cloacae complex sp. ECNIH7	0.000179687
																																					Rubinisphaera brasiliensis	0.000264682					Leeuwenhoekiella sp. ZYFB001	0.000179687
																																					Brevundimonas sp. SGAir0440	0.000245776					Pectobacterium brasiliense	0.000179687
																																					Nocardioides sp. JQ2195	0.000245776					Alteromonas sp. I4	0.000177191
																																					Chryseobacterium antarcticum	0.000245776					Citrobacter koseri	0.000177191
																																					Lachnospiraceae bacterium oral taxon 500	0.000245776					Dickeya solani	0.000177191
																																					Corynebacterium flavescens	0.000245776					Psychrobacter sp. PRwf-1	0.000177191
																																					Elizabethkingia bruuniana	0.000245776					Acinetobacter sp. DUT-2	0.000174696
																																					Rhizobacter gummiphilus	0.000245776					Aquimarina sp. AD1	0.000174696
																																					Roseomonas mucosa	0.000245776					Exiguobacterium arabatum	0.000174696
																																					Otariodibacter oris	0.000245776					Glaciecola sp. THG-3.7	0.000174696
																																					Thermomonas sp. HDW16	0.000245776					Legionella fallonii	0.000174696
																																					Enterococcus casseliflavus	0.000245776					Paenibacillus sp. FSL P4-0081	0.000174696
																																					Bacteroides caecimuris	0.000245776					Pragia fontium	0.000174696
																																					Christensenella minuta	0.000245776					Pseudomonas litoralis	0.000174696
																																					Prochlorothrix hollandica	0.000245776					Pseudomonas sp. S150	0.000174696
																																					Pedobacter sp. HDW13	0.00022687					Wenzhouxiangella marina	0.000174696
																																					Chryseobacterium nakagawai	0.00022687					Antarcticibacterium flavum	0.0001722
																																					Asticcacaulis excentricus	0.00022687					Bacillus cereus	0.0001722
																																					Brevundimonas mediterranea	0.00022687					Flagellimonas maritima	0.0001722
																																					Mucilaginibacter rubeus	0.00022687					Metalysinibacillus saudimassiliensis	0.0001722
																																					Pantoea agglomerans	0.00022687					Nitrosococcus halophilus	0.0001722
																																					Listeria monocytogenes	0.00022687					Pseudomonas prosekii	0.0001722
																																					Mucilaginibacter xinganensis	0.00022687					Pseudomonas sp. PE08	0.0001722
																																					Chryseobacterium carnis	0.00022687					Pseudomonas sp. SMCC B0280	0.0001722
																																					Flavisolibacter tropicus	0.00022687					Chryseobacterium sp. 6424	0.000169704
																																					Algibacter sp. L3A6	0.00022687					Elizabethkingia ursingii	0.000169704
																																					Corynebacterium glaucum	0.00022687					Polaribacter sp. SA4-12	0.000169704
																																					Acinetobacter ursingii	0.00022687					Comamonas thiooxydans	0.000167209
																																					Capnocytophaga stomatis	0.00022687					Legionella pneumophila	0.000167209
																																					Rahnella aquatilis	0.00022687					Psychrobacter alimentarius	0.000167209
																																					Bacillus flexus	0.00022687					Rhizobium sp. WL3	0.000167209
																																					Enterobacter sp. R4-368	0.00022687					Allopseudarcicella aquatilis	0.000164713
																																					Niastella koreensis	0.00022687					Arcticibacterium luteifluviistationis	0.000164713
																																					Nonlabens sp. MJ115	0.00022687					Shigella flexneri	0.000164713
																																					Jeotgalibacillus malaysiensis	0.00022687					Vibrio cidicii	0.000164713
																																					Candidatus Saccharimonas aalborgensis	0.00022687					Yersinia sp. FDAARGOS_228	0.000164713
																																					Micropruina glycogenica	0.00022687					Enterobacter cloacae complex sp.	0.000162217
																																					Amphibacillus xylanus	0.00022687					Halomonas meridiana	0.000162217
																																					Achromobacter sp. AONIH1	0.00022687					Tatumella sp. TA1	0.000162217
																																					Citrobacter freundii complex sp. CFNIH3	0.00022687					Erwinia amylovora	0.000159722
																																					Candidatus Saccharibacteria bacterium oral taxon 955	0.00022687					Oceanihabitans sp. IOP_32	0.000159722
																																					Desulfosporosinus meridiei	0.00022687					Paenibacillus donghaensis	0.000159722
																																					Fusobacterium varium	0.00022687					Pseudomonas glycinae	0.000159722
																																					Bosea sp. F3-2	0.00022687					Tetragenococcus osmophilus	0.000159722
																																					Aminipila sp. CBA3637	0.00022687					Vibrio sp. dhg	0.000159722
																																					Duncaniella dubosii	0.00022687					Winogradskyella sp. PC-19	0.000159722
																																					Paenibacillus protaetiae	0.00022687					Aliivibrio wodanis	0.000157226
																																					Biomaibacter acetigenes	0.00022687					Flammeovirga pectinis	0.000157226
																																					Gemella sp. oral taxon 928	0.00022687					Vibrio taketomensis	0.000157226
																																					Fischerella sp. NIES-3754	0.00022687					Yokenella regensburgei	0.000157226
																																					Sphingomonas hengshuiensis	0.00022687					Beggiatoa leptomitoformis	0.00015473
																																					Streptococcus pseudoporcinus	0.00022687					Burkholderiales bacterium GJ-E10	0.00015473
																																					Roseburia hominis	0.00022687					Halomonas elongata	0.00015473
																																					Candidatus Endoecteinascidia frumentensis	0.00022687					Lysinibacillus sp. 2017	0.00015473
																																					Lactobacillus dextrinicus	0.00022687					Mucilaginibacter gossypii	0.00015473
																																					Clostridium tertium	0.00022687					Muricauda lutaonensis	0.00015473
																																					Aerococcus urinae	0.00022687					Pseudomonas nitroreducens	0.00015473
																																					Treponema phagedenis	0.00022687					Rahnella aquatilis	0.00015473
																																					Pseudomonas monteilii	0.000207964					Saccharospirillum mangrovi	0.00015473
																																					Shewanella sp. FDAARGOS_354	0.000207964					Serratia rubidaea	0.00015473
																																					Flavobacterium branchiophilum	0.000207964					Sinorhizobium terangae	0.00015473
																																					Rodentibacter pneumotropicus	0.000207964					Bacillus coagulans	0.000152235
																																					Marmoricola scoriae	0.000207964					Rhizobium phaseoli	0.000152235
																																					Paenibacillus sp. FSL R5-0912	0.000207964					Vitreoscilla filiformis	0.000152235
																																					Glaciecola sp. THG-3.7	0.000207964					Acinetobacter sp. ACNIH2	0.000149739
																																					Moraxellaceae bacterium HYN0046	0.000207964					Catenovulum sediminis	0.000149739
																																					Psychrobacter sp. AntiMn-1	0.000207964					Enterobacter cancerogenus	0.000149739
																																					Janibacter limosus	0.000207964					Flavobacteriaceae bacterium UJ101	0.000149739
																																					Vagococcus sp. MN-17	0.000207964					Hahella chejuensis	0.000149739
																																					Candidatus Saccharibacteria bacterium oral taxon 955	0.000207964					Acinetobacter sp. LoGeW2-3	0.000147243
																																					Mesorhizobium sp. Pch-S	0.000207964					Chryseobacterium jeonii	0.000147243
																																					Bacteriovorax stolpii	0.000207964					Elizabethkingia bruuniana	0.000147243
																																					Methylobacterium sp. DM1	0.000207964					Neptunomonas concharum	0.000147243
																																					Achromobacter sp. MFA1 R4	0.000207964					Pseudomonas sp. R32	0.000147243
																																					Martelella endophytica	0.000207964					Aggregatibacter segnis	0.000144748
																																					Veillonella tobetsuensis	0.000207964					Exiguobacterium sp. ZWU0009	0.000144748
																																					Streptococcus sp. MNZ1053	0.000207964					Lysinibacillus pakistanensis	0.000144748
																																					Streptococcus sp. C82	0.000207964					Moritella marina	0.000144748
																																					Clostridium taeniosporum	0.000207964					Oxalobacter formigenes	0.000144748
																																					Lactobacillus murinus	0.000207964					Dickeya poaceiphila	0.000142252
																																					Lactococcus garvieae	0.000207964					Flavobacteriales bacterium 'ARUP UnID 330'	0.000142252
																																					Orbus sp. IPMB12	0.000189058					Leclercia sp. 1106151	0.000142252
																																					Sphingobacterium hotanense	0.000189058					Paenisporosarcina sp. K2R23-3	0.000142252
																																					Sphingobacterium sp. dk4302	0.000189058					Pseudomonas sp. R2A2	0.000142252
																																					Exiguobacterium sp. AT1b	0.000189058					Shewanella donghaensis	0.000142252
																																					Chryseobacterium sp.	0.000189058					Azotobacter salinestris	0.000139756
																																					Ralstonia pickettii	0.000189058					Citrobacter werkmanii	0.000139756
																																					Staphylococcus simulans	0.000189058					Enterobacter bugandensis	0.000139756
																																					Nocardioides daphniae	0.000189058					Haemophilus pittmaniae	0.000139756
																																					Corynebacterium aurimucosum	0.000189058					Klebsiella sp. M5al	0.000139756
																																					Blastococcus saxobsidens	0.000189058					Klebsiella sp. PO552	0.000139756
																																					Brucella melitensis	0.000189058					Maribacter sp. 1_2014MBL_MicDiv	0.000139756
																																					Xanthomonas citri	0.000189058					Pseudomonas sp. UIWRF0023	0.000139756
																																					Marivirga tractuosa	0.000189058					Zobellella denitrificans	0.000139756
																																					Staphylococcus nepalensis	0.000189058					Alcaligenes faecalis	0.000137261
																																					Nocardioides sp. HY056	0.000189058					Gammaproteobacteria bacterium ESL0073	0.000137261
																																					Phycicoccus dokdonensis	0.000189058					Klebsiella grimontii	0.000137261
																																					Fluviicola taffensis	0.000189058					Lacinutrix venerupis	0.000137261
																																					Candidatus Promineofilum breve	0.000189058					Leclercia sp. J807	0.000137261
																																					Clostridium kluyveri	0.000189058					Marinobacter fonticola	0.000137261
																																					Corynebacterium pseudotuberculosis	0.000189058					Bernardetia litoralis	0.000134765
																																					Sorangium cellulosum	0.000189058					Devosia sp. I507	0.000134765
																																					Algoriphagus sanaruensis	0.000189058					Exiguobacterium sibiricum	0.000134765
																																					Bacillus sp. FJAT-22090	0.000189058					Lonsdalea britannica	0.000134765
																																					Candidatus Saccharibacteria bacterium RAAC3_TM7_1	0.000189058					Lysinibacillus fusiformis	0.000134765
																																					Corynebacterium cystitidis	0.000189058					Paenibacillus polymyxa	0.000134765
																																					Calothrix sp. NIES-2098	0.000189058					Serratia sp. ATCC 39006	0.000134765
																																					Paenibacillus graminis	0.000189058					Sinorhizobium meliloti	0.000134765
																																					Paenibacillus durus	0.000189058					Thiomicrorhabdus indica	0.000134765
																																					Methylorubrum populi	0.000189058					Acinetobacter sp. SWBY1	0.000132269
																																					Campylobacter fetus	0.000189058					Chromohalobacter salexigens	0.000132269
																																					Fusobacterium gonidiaformans	0.000189058					Flammeovirgaceae bacterium 311	0.000132269
																																					Mesobacillus jeotgali	0.000189058					Prevotella jejuni	0.000132269
																																					Azorhizobium caulinodans	0.000189058					Vibrio tritonius	0.000132269
																																					Carboxydocella thermautotrophica	0.000189058					Butyricimonas faecalis	0.000129774
																																					Corynebacterium mycetoides	0.000189058					Lutibacter profundi	0.000129774
																																					Brachybacterium faecium	0.000189058					Neorhizobium sp. NCHU2750	0.000129774
																																					Oculatella ucrainica	0.000189058					Photorhabdus asymbiotica	0.000129774
																																					Candidatus Gracilibacteria bacterium 28_42_T64	0.000189058					Pontibacter korlensis	0.000129774
																																					Turicibacter sp. H121	0.000189058					Providencia sp. WCHPHu000369	0.000129774
																																					Clostridium sp. BNL1100	0.000189058					Gramella flava	0.000127278
																																					Tissierellia sp. JN-28	0.000189058					Pseudomonas umsongensis	0.000127278
																																					uncultured Sphingomonadaceae bacterium	0.000189058					Vibrio navarrensis	0.000127278
																																					Bacillus sp. OxB-1	0.000189058					Agrobacterium vitis	0.000124783
																																					Vagococcus sp. HDW17A	0.000189058					Alishewanella tabrizica	0.000124783
																																					Gloeocapsa sp. UTEX B EE3	0.000189058					Cedecea lapagei	0.000124783
																																					Paenibacillus sp. ALBL_194	0.000189058					Enterobacter sp. R4-368	0.000124783
																																					Sinomicrobium oceani	0.000189058					Izhakiella sp. KSNA2	0.000124783
																																					Calothrix brevissima	0.000189058					Lacinutrix sp. 5H-3-7-4	0.000124783
																																					Desulfosporosinus acidiphilus	0.000189058					Salinivibrio sp. YCSC6	0.000124783
																																					Paenibacillus taichungensis	0.000189058					Thauera chlorobenzoica	0.000124783
																																					Streptococcus merionis	0.000189058					Bibersteinia trehalosi	0.000122287
																																					Barnesiella viscericola	0.000189058					Candidatus Chryseobacterium massiliae	0.000122287
																																					Bacteroides pectinophilus	0.000189058					Cupriavidus metallidurans	0.000122287
																																					Streptococcus sp. 3137	0.000189058					Echinicola strongylocentroti	0.000122287
																																					Lysobacter daejeonensis	0.000189058					Flavivirga eckloniae	0.000122287
																																					Peptostreptococcus stomatis	0.000189058					Gilliamella apicola	0.000122287
																																					Kingella potus	0.000189058					Niastella koreensis	0.000122287
																																					Corynebacterium camporealensis	0.000189058					Pseudomonas psychrophila	0.000122287
																																					Dolichospermum circinale	0.000189058					Pseudomonas sp. 02C 26	0.000122287
																																					Enterococcus durans	0.000189058					Pseudomonas sp. TCU-HL1	0.000122287
																																					Mycoplasmopsis gallinacea	0.000189058					Vibrio breoganii	0.000122287
																																					Mobiluncus curtisii	0.000189058					Vibrio rotiferianus	0.000122287
																																					Blautia coccoides	0.000189058					Vibrio sp. THAF190c	0.000122287
																																					Leuconostoc lactis	0.000189058					Bacterioplanes sanyensis	0.000119791
																																					Other strains	0.0441641					Chryseolinea soli	0.000119791
																																											Enterobacter sp. HP19	0.000119791
																																											Gillisia sp. Hel1_33_143	0.000119791
																																											Leptotrichia sp. oral taxon 498	0.000119791
																																											Sphingomonas koreensis	0.000119791
																																											Xylella fastidiosa	0.000119791
																																											Arachidicoccus ginsenosidivorans	0.000117296
																																											Caulobacter flavus	0.000117296
																																											marine CFB-group bacterium MBIC04441	0.000117296
																																											Microbacterium aurum	0.000117296
																																											Pantoea stewartii	0.000117296
																																											Providencia vermicola	0.000117296
																																											Pseudomonas sp. HLS-6	0.000117296
																																											Shewanella sp. W3-18-1	0.000117296
																																											Capnocytophaga ochracea	0.0001148
																																											Marinomonas sp. FW-1	0.0001148
																																											Muricauda sp. 501str8	0.0001148
																																											Nonlabens sp. Hel1_33_55	0.0001148
																																											Ralstonia solanacearum	0.0001148
																																											Stenotrophomonas sp. WZN-1	0.0001148
																																											Yersinia aldovae	0.0001148
																																											Zhongshania aliphaticivorans	0.0001148
																																											Chitinophaga sp. MD30	0.000112304
																																											Hafnia paralvei	0.000112304
																																											Mannheimia varigena	0.000112304
																																											Winogradskyella sp. RHA_55	0.000112304
																																											Algibacter alginicilyticus	0.000109809
																																											Brucella melitensis	0.000109809
																																											Lactococcus sp. 1JSPR-7	0.000109809
																																											Microbacterium chocolatum	0.000109809
																																											Pantoea sp. SO10	0.000109809
																																											Piscirickettsia salmonis	0.000109809
																																											Pseudomonas sp. StFLB209	0.000109809
																																											Pseudomonas taetrolens	0.000109809
																																											Siansivirga zeaxanthinifaciens	0.000109809
																																											Sphingomonas melonis	0.000109809
																																											Xanthomonas oryzae	0.000109809
																																											Xenorhabdus doucetiae	0.000109809
																																											Escherichia fergusonii	0.000107313
																																											Francisella sp. FSC1006	0.000107313
																																											Glaciecola sp. 4H-3-7+YE-5	0.000107313
																																											Mesoflavibacter sp. HG96	0.000107313
																																											Pseudomonas sp. AR471	0.000107313
																																											Pseudomonas sp. SCB32	0.000107313
																																											Pseudomonas toyotomiensis	0.000107313
																																											Yersinia massiliensis	0.000107313
																																											Alishewanella jeotgali	0.000104817
																																											Candidatus Fluviicola riflensis	0.000104817
																																											Cellvibrio sp. KY-YJ-3	0.000104817
																																											Planococcus plakortidis	0.000104817
																																											Reichenowia pictae	0.000104817
																																											Exiguobacterium sp. U13-1	0.000102322
																																											Formosa sp. Hel3_A1_48	0.000102322
																																											Leclercia sp. 119287	0.000102322
																																											Pseudomonas cremoricolorata	0.000102322
																																											Acinetobacter ursingii	9.9826e-05
																																											Bacteroides caccae	9.9826e-05
																																											Dickeya dianthicola	9.9826e-05
																																											Halomonas huangheensis	9.9826e-05
																																											Kaistella daneshvariae	9.9826e-05
																																											Legionella longbeachae	9.9826e-05
																																											Pseudomonas sp. BIOMIG1BAC	9.9826e-05
																																											Sinorhizobium fredii	9.9826e-05
																																											Aggregatibacter aphrophilus	9.73304e-05
																																											Neisseria animalis	9.73304e-05
																																											Rheinheimera baltica	9.73304e-05
																																											Chitinophaga caeni	9.48347e-05
																																											Halomonas venusta	9.48347e-05
																																											Marivirga tractuosa	9.48347e-05
																																											Muricauda ruestringensis	9.48347e-05
																																											Owenweeksia hongkongensis	9.48347e-05
																																											Pseudoalteromonas sp.	9.48347e-05
																																											Tamlana sp. UJ94	9.48347e-05
																																											Acinetobacter sp. WCHA45	9.23391e-05
																																											Arsenophonus endosymbiont of Bemisia tabaci	9.23391e-05
																																											Citrobacter sp. S39	9.23391e-05
																																											Erwinia persicina	9.23391e-05
																																											Formosa sp. Hel1_33_131	9.23391e-05
																																											Polaribacter sp. MED152	9.23391e-05
																																											bacterium endosymbiont of Onthophagus Taurus	8.98434e-05
																																											Cutibacterium acnes	8.98434e-05
																																											Kosakonia oryzae	8.98434e-05
																																											Microbacterium foliorum	8.98434e-05
																																											Nonlabens marinus	8.98434e-05
																																											Nonlabens spongiae	8.98434e-05
																																											Pseudomonas brassicacearum	8.98434e-05
																																											Pseudomonas sp. ALBL_133	8.98434e-05
																																											Sphingobacterium sp.	8.98434e-05
																																											Staphylococcus hominis	8.98434e-05
																																											Vibrio zhuhaiensis	8.98434e-05
																																											Acinetobacter soli	8.73478e-05
																																											Apibacter raozihei	8.73478e-05
																																											Brevundimonas sp. MF30-B	8.73478e-05
																																											Maribacter sp. MJ134	8.73478e-05
																																											Moraxellaceae bacterium HYN0046	8.73478e-05
																																											Paenibacillus sp. FSL R7-0273	8.73478e-05
																																											Polaribacter sp. SA4-10	8.73478e-05
																																											Providencia rustigianii	8.73478e-05
																																											Tatlockia micdadei	8.73478e-05
																																											Yersinia intermedia	8.73478e-05
																																											Croceibacter atlanticus	8.48521e-05
																																											Filimonas lacunae	8.48521e-05
																																											Halomonas sp. N3-2A	8.48521e-05
																																											Microbulbifer agarilyticus	8.48521e-05
																																											Prosthecochloris sp. HL-130-GSB	8.48521e-05
																																											Vibrio hyugaensis	8.48521e-05
																																											Acinetobacter cumulans	8.23565e-05
																																											Anseongella ginsenosidimutans	8.23565e-05
																																											Aquimarina sp. BL5	8.23565e-05
																																											Brevundimonas sp. ALBL_149	8.23565e-05
																																											Capnocytophaga sp. oral taxon 878	8.23565e-05
																																											Caulobacter sp. K31	8.23565e-05
																																											Cellvibrio sp. PSBB023	8.23565e-05
																																											Dokdonia donghaensis	8.23565e-05
																																											Escherichia albertii	8.23565e-05
																																											Exiguobacterium sp. N4-1P	8.23565e-05
																																											Lelliottia jeotgali	8.23565e-05
																																											Marinobacter sp. LV10R510-11A	8.23565e-05
																																											Pedobacter sp.	8.23565e-05
																																											Rugosibacter aromaticivorans	8.23565e-05
																																											Aggregatibacter actinomycetemcomitans	7.98608e-05
																																											Chitinophaga sp. H33E-04	7.98608e-05
																																											Desulfurivibrio alkaliphilus	7.98608e-05
																																											Dolosigranulum pigrum	7.98608e-05
																																											Enterobacter soli	7.98608e-05
																																											Flavobacteriaceae bacterium F202Z8	7.98608e-05
																																											Gibbsiella quercinecans	7.98608e-05
																																											Pseudomonas fuscovaginae	7.98608e-05
																																											Pseudomonas rhizosphaerae	7.98608e-05
																																											Pseudomonas sp. ALBL_065	7.98608e-05
																																											Pseudomonas syringae group genomosp. 3	7.98608e-05
																																											Psychrobacter sp. AntiMn-1	7.98608e-05
																																											Rhizobium daejeonense	7.98608e-05
																																											Shewanella sp. ANA-3	7.98608e-05
																																											Sphingomonas sp. LM7	7.98608e-05
																																											Candidatus Tokpelaia hoelldoblerii	7.73652e-05
																																											Citrobacter rodentium	7.73652e-05
																																											Enterobacter sp. DKU_NT_01	7.73652e-05
																																											Enterococcus faecalis	7.73652e-05
																																											Euzebyella marina	7.73652e-05
																																											Flavobacteriaceae bacterium	7.73652e-05
																																											Halomonas hydrothermalis	7.73652e-05
																																											Halomonas zincidurans	7.73652e-05
																																											Kosakonia arachidis	7.73652e-05
																																											Legionella cherrii	7.73652e-05
																																											Mariprofundus aestuarium	7.73652e-05
																																											Prolixibacteraceae bacterium MeG22	7.73652e-05
																																											Pseudomonas asplenii	7.73652e-05
																																											Psychrobacillus glaciei	7.73652e-05
																																											Acinetobacter guillouiae	7.48695e-05
																																											Bacteroides intestinalis	7.48695e-05
																																											Cyclobacterium amurskyense	7.48695e-05
																																											Echinicola sp. LN3S3	7.48695e-05
																																											Flammeovirga sp. MY04	7.48695e-05
																																											Maribacter sp. MAR_2009_60	7.48695e-05
																																											Nonlabens sp. MB-3u-79	7.48695e-05
																																											Nonlabens sp. MJ115	7.48695e-05
																																											Obesumbacterium proteus	7.48695e-05
																																											Phocaeicola vulgatus	7.48695e-05
																																											Phytobacter sp.	7.48695e-05
																																											Tenacibaculum dicentrarchi	7.48695e-05
																																											Citrobacter pasteurii	7.23739e-05
																																											Flavobacteriaceae bacterium 3519-10	7.23739e-05
																																											Kurthia sp. 11kri321	7.23739e-05
																																											Mycoplasma gallisepticum	7.23739e-05
																																											Prevotella denticola	7.23739e-05
																																											Pseudomonas sp. ALBL_025	7.23739e-05
																																											Pseudomonas sp. LG1D9	7.23739e-05
																																											Roseomonas sp. FDAARGOS_362	7.23739e-05
																																											secondary endosymbiont of Erium globosum	7.23739e-05
																																											Shewanella khirikhana	7.23739e-05
																																											Thiohalobacter thiocyanaticus	7.23739e-05
																																											Zobellia galactanivorans	7.23739e-05
																																											Arcobacter ellisii	6.98782e-05
																																											Bacillus megaterium	6.98782e-05
																																											Capnocytophaga gingivalis	6.98782e-05
																																											Flavisolibacter sp. 17J28-1	6.98782e-05
																																											Pontibacter pudoricolor	6.98782e-05
																																											Pseudobacter ginsenosidimutans	6.98782e-05
																																											Salegentibacter salegens	6.98782e-05
																																											Thioalkalivibrio versutus	6.98782e-05
																																											Zymomonas mobilis	6.98782e-05
																																											Acinetobacter sp. 185	6.73826e-05
																																											Aeromonas sp. ASNIH4	6.73826e-05
																																											Apibacter sp. B2966	6.73826e-05
																																											Aureitalea sp. RR4-38	6.73826e-05
																																											bacterium L200B.160	6.73826e-05
																																											Bacteroides fragilis	6.73826e-05
																																											Burkholderia multivorans	6.73826e-05
																																											Dyadobacter fermentans	6.73826e-05
																																											Olleya sp. Bg11-27	6.73826e-05
																																											Pseudomonas sp. URMO17WK12:I11	6.73826e-05
																																											Rhizobium pseudoryzae	6.73826e-05
																																											Sinorhizobium sp. RAC02	6.73826e-05
																																											Alteromonas sp. Mac2	6.48869e-05
																																											Enterobacter sp. E20	6.48869e-05
																																											Fluviicola taffensis	6.48869e-05
																																											Halioglobus maricola	6.48869e-05
																																											Labilibaculum antarcticum	6.48869e-05
																																											Microbacterium sp. PAMC 28756	6.48869e-05
																																											Oleiphilus messinensis	6.48869e-05
																																											Petrimonas sp. IBARAKI	6.48869e-05
																																											Pseudomonas synxantha	6.48869e-05
																																											Rhizobium pusense	6.48869e-05
																																											Robiginitalea biformata	6.48869e-05
																																											Enterobacter lignolyticus	6.23913e-05
																																											Acidovorax carolinensis	6.23913e-05
																																											Aequorivita sp. H23M31	6.23913e-05
																																											Alkalitalea saponilacus	6.23913e-05
																																											Bacteroides thetaiotaomicron	6.23913e-05
																																											Candidatus Pantoea carbekii	6.23913e-05
																																											Capnocytophaga sp. H2931	6.23913e-05
																																											Exiguobacterium sp. MH3	6.23913e-05
																																											Halomonas ventosae	6.23913e-05
																																											Kluyvera intermedia	6.23913e-05
																																											Lysinibacillus sp. SGAir0095	6.23913e-05
																																											Proteus sp. ZN5	6.23913e-05
																																											Pseudomonas viridiflava	6.23913e-05
																																											Salinicola tamaricis	6.23913e-05
																																											secondary endosymbiont of Heteropsylla cubana	6.23913e-05
																																											Vibrio natriegens	6.23913e-05
																																											Vibrio nigripulchritudo	6.23913e-05
																																											Acinetobacter sp. WCHA55	5.98956e-05
																																											Bartonella sp. AR 15-3	5.98956e-05
																																											Bordetella hinzii	5.98956e-05
																																											Capnocytophaga sp. H4358	5.98956e-05
																																											Capnocytophaga sp. oral taxon 864	5.98956e-05
																																											Chitinophaga pinensis	5.98956e-05
																																											Diaphorobacter sp. HDW4B	5.98956e-05
																																											Exiguobacterium antarcticum	5.98956e-05
																																											Marinobacter sp. CP1	5.98956e-05
																																											Moraxella cuniculi	5.98956e-05
																																											Ochrobactrum pseudogrignonense	5.98956e-05
																																											Pasteurellaceae bacterium Orientalotternb1	5.98956e-05
																																											Rhodocytophaga sp. 172606-1	5.98956e-05
																																											Salmonella bongori	5.98956e-05
																																											Shewanella amazonensis	5.98956e-05
																																											Tannerella forsythia	5.98956e-05
																																											Vibrio panuliri	5.98956e-05
																																											Arachidicoccus sp. KIS59-12	5.74e-05
																																											Draconibacterium sp. M1	5.74e-05
																																											Pseudomonas azotoformans	5.74e-05
																																											Pseudomonas sp. CMR12a	5.74e-05
																																											Pseudomonas sp. FGI182	5.74e-05
																																											Sporosarcina ureae	5.74e-05
																																											Staphylococcus cohnii	5.74e-05
																																											Acinetobacter tandoii	5.49043e-05
																																											Aquiflexum balticum	5.49043e-05
																																											Bacteroides ovatus	5.49043e-05
																																											Blattabacterium sp. (Mastotermes darwiniensis)	5.49043e-05
																																											Caulobacter mirabilis	5.49043e-05
																																											Changchengzhania lutea	5.49043e-05
																																											Edwardsiella piscicida	5.49043e-05
																																											Glaesserella sp. 15-184	5.49043e-05
																																											Halioglobus japonicus	5.49043e-05
																																											Halomonas olivaria	5.49043e-05
																																											Halomonas sp. hl-4	5.49043e-05
																																											Halomonas sp. 'Soap Lake #7'	5.49043e-05
																																											Pontibacter akesuensis	5.49043e-05
																																											Proteiniphilum saccharofermentans	5.49043e-05
																																											Proteus sp. CD3	5.49043e-05
																																											Pseudomonas denitrificans (nom. rej.)	5.49043e-05
																																											Pseudomonas fragi	5.49043e-05
																																											Pseudomonas lundensis	5.49043e-05
																																											Pseudomonas sp. YKJ	5.49043e-05
																																											Psychrobacter sp. G	5.49043e-05
																																											Serratia plymuthica	5.49043e-05
																																											Sphingobacterium spiritivorum	5.49043e-05
																																											Xanthomonas citri	5.49043e-05
																																											Acinetobacter sp. TGL-Y2	5.24087e-05
																																											Alishewanella alkalitolerans	5.24087e-05
																																											Alteromonas sp. RW2A1	5.24087e-05
																																											Bacillus circulans	5.24087e-05
																																											Brevundimonas terrae	5.24087e-05
																																											Ensifer adhaerens	5.24087e-05
																																											Formosa sp. Hel1_31_208	5.24087e-05
																																											Gynuella sunshinyii	5.24087e-05
																																											Halomonas sp. GT	5.24087e-05
																																											Kingella kingae	5.24087e-05
																																											Nitrosomonas eutropha	5.24087e-05
																																											Pantoea sp.	5.24087e-05
																																											Psychrobacter sp. P2G3	5.24087e-05
																																											Stenotrophomonas sp. DAIF1	5.24087e-05
																																											Azospirillum brasilense	4.9913e-05
																																											Candidatus Cyclonatronum proteinivorum	4.9913e-05
																																											Capnocytophaga leadbetteri	4.9913e-05
																																											Dokdonia sp. Dokd-P16	4.9913e-05
																																											Enterobacteriaceae bacterium strain FGI 57	4.9913e-05
																																											Haemophilus parahaemolyticus	4.9913e-05
																																											Leclercia sp. LSNIH1	4.9913e-05
																																											Moraxella bovoculi	4.9913e-05
																																											Permianibacter aggregans	4.9913e-05
																																											Phenylobacterium zucineum	4.9913e-05
																																											Pseudomonas xanthomarina	4.9913e-05
																																											Rhodocyclaceae bacterium SHINM1	4.9913e-05
																																											Spiribacter salinus	4.9913e-05
																																											Spirosoma sp. I-24	4.9913e-05
																																											Tatumella citrea	4.9913e-05
																																											Thioalkalivibrio sp. K90mix	4.9913e-05
																																											Burkholderia gladioli	4.74174e-05
																																											Dechloromonas aromatica	4.74174e-05
																																											Endozoicomonas montiporae	4.74174e-05
																																											Enterobacter chengduensis	4.74174e-05
																																											Flavobacterium sp.	4.74174e-05
																																											Hymenobacter sp. DG25A	4.74174e-05
																																											Kosakonia sp. CCTCC M2018092	4.74174e-05
																																											Lachnospiraceae bacterium KGMB03038	4.74174e-05
																																											Marinobacterium aestuarii	4.74174e-05
																																											Pectobacterium parmentieri	4.74174e-05
																																											Pseudomonas extremaustralis	4.74174e-05
																																											Sphingobium cloacae	4.74174e-05
																																											Aeromonas sobria	4.49217e-05
																																											Agrobacterium rhizogenes	4.49217e-05
																																											Apibacter sp. B3706	4.49217e-05
																																											Bacillus sp. (in: Bacteria)	4.49217e-05
																																											Citrobacter freundii complex sp. CFNIH2	4.49217e-05
																																											Citrobacter sp. CF971	4.49217e-05
																																											Cupriavidus taiwanensis	4.49217e-05
																																											Hahella sp. KA22	4.49217e-05
																																											Halomonas campaniensis	4.49217e-05
																																											Halomonas subglaciescola	4.49217e-05
																																											Hymenobacter sedentarius	4.49217e-05
																																											Leclercia sp. W6	4.49217e-05
																																											Legionella hackeliae	4.49217e-05
																																											Micrococcus luteus	4.49217e-05
																																											Niabella ginsenosidivorans	4.49217e-05
																																											Odoribacter splanchnicus	4.49217e-05
																																											Phocaeicola dorei	4.49217e-05
																																											Rhizobium sp. S41	4.49217e-05
																																											Roseomonas aestuarii	4.49217e-05
																																											Salinisphaera sp. LB1	4.49217e-05
																																											Serratia sp. KUDC3025	4.49217e-05
																																											Staphylococcus arlettae	4.49217e-05
																																											Synechococcus sp. PCC 7502	4.49217e-05
																																											Vibrio chagasii	4.49217e-05
																																											Vibrio neocaledonicus	4.49217e-05
																																											Vibrio tubiashii	4.49217e-05
																																											Acinetobacter bereziniae	4.24261e-05
																																											Acinetobacter sp. Marseille-Q1620	4.24261e-05
																																											Actinobacillus equuli	4.24261e-05
																																											Algoriphagus sanaruensis	4.24261e-05
																																											Arcobacter butzleri	4.24261e-05
																																											Cytobacillus oceanisediminis	4.24261e-05
																																											Dickeya fangzhongdai	4.24261e-05
																																											Enterobacter sp. Crenshaw	4.24261e-05
																																											Enterobacter sp. ODB01	4.24261e-05
																																											Enterococcus faecium	4.24261e-05
																																											Halomonas beimenensis	4.24261e-05
																																											Janibacter melonis	4.24261e-05
																																											Methylovulum psychrotolerans	4.24261e-05
																																											Microbulbifer sp. SH-1	4.24261e-05
																																											Oceanimonas sp. GK1	4.24261e-05
																																											Otariodibacter oris	4.24261e-05
																																											Paenibacillus jilunlii	4.24261e-05
																																											Panacibacter ginsenosidivorans	4.24261e-05
																																											Paraphotobacterium marinum	4.24261e-05
																																											Pseudomonas coronafaciens	4.24261e-05
																																											Psychrobacter sanguinis	4.24261e-05
																																											Ramlibacter tataouinensis	4.24261e-05
																																											Rhizobium sp. ACO-34A	4.24261e-05
																																											Solibacillus silvestris	4.24261e-05
																																											Streptococcus equi	4.24261e-05
																																											Acinetobacter chinensis	3.99304e-05
																																											Bacteroides helcogenes	3.99304e-05
																																											Bartonella apis	3.99304e-05
																																											Bergeyella cardium	3.99304e-05
																																											Blattabacterium sp. (Blattella germanica)	3.99304e-05
																																											Candidatus Mikella endobia	3.99304e-05
																																											Candidatus Nitrotoga fabula	3.99304e-05
																																											Flavobacterium sp. LADL-94-225	3.99304e-05
																																											Haliscomenobacter hydrossis	3.99304e-05
																																											Legionella adelaidensis	3.99304e-05
																																											Methylomicrobium alcaliphilum	3.99304e-05
																																											Neorhizobium sp. SOG26	3.99304e-05
																																											Paenibacillus sp. FSL H7-0357	3.99304e-05
																																											Pseudomonas sp. P65	3.99304e-05
																																											Raoultella sp. NCTC 9189	3.99304e-05
																																											Rufibacter sp. DG15C	3.99304e-05
																																											Staphylococcus sciuri	3.99304e-05
																																											Vibrio mediterranei	3.99304e-05
																																											Vibrio tasmaniensis	3.99304e-05
																																											Winogradskyella sp. PG-2	3.99304e-05
																																											Acinetobacter baylyi	3.74348e-05
																																											Agrobacterium fabrum	3.74348e-05
																																											Candidatus Nitrotoga sp. AM1P	3.74348e-05
																																											Capnocytophaga haemolytica	3.74348e-05
																																											Enterobacter sp.	3.74348e-05
																																											Enterobacter sp. 638	3.74348e-05
																																											Enterococcus cecorum	3.74348e-05
																																											Finegoldia magna	3.74348e-05
																																											Halothiobacillus neapolitanus	3.74348e-05
																																											Klebsiella sp.	3.74348e-05
																																											Microbulbifer aggregans	3.74348e-05
																																											Pantoea alhagi	3.74348e-05
																																											Pluralibacter gergoviae	3.74348e-05
																																											Polynucleobacter necessarius	3.74348e-05
																																											Pseudomonas mucidolens	3.74348e-05
																																											Pseudomonas orientalis	3.74348e-05
																																											Pseudomonas sp. DG56-2	3.74348e-05
																																											Pseudoxanthomonas sp. ALBL_145	3.74348e-05
																																											Rhizobium tropici	3.74348e-05
																																											Serratia proteamaculans	3.74348e-05
																																											Tatumella ptyseos	3.74348e-05
																																											Thiomicrorhabdus aquaedulcis	3.74348e-05
																																											Vogesella sp. LIG4	3.74348e-05
																																											Acetoanaerobium sticklandii	3.49391e-05
																																											Bacillus sp. FJAT-22090	3.49391e-05
																																											Blattabacterium sp. (Blaberus giganteus)	3.49391e-05
																																											Buttiauxella sp. 3AFRM03	3.49391e-05
																																											Candidatus Blochmannia chromaiodes	3.49391e-05
																																											Candidatus Moranella endobia	3.49391e-05
																																											Dyadobacter sp. 32	3.49391e-05
																																											Enterobacter oligotrophicus	3.49391e-05
																																											Enterobacter sp. FY-07	3.49391e-05
																																											Fermentimonas caenicola	3.49391e-05
																																											Fimbriimonas ginsengisoli	3.49391e-05
																																											Gilvibacter sp. SZ-19	3.49391e-05
																																											Hydrogenophaga sp. PBL-H3	3.49391e-05
																																											Immundisolibacter cernigliae	3.49391e-05
																																											Kangiella sediminilitoris	3.49391e-05
																																											Paenibacillus sp. FSL R7-0331	3.49391e-05
																																											Pantoea sp. 201603H	3.49391e-05
																																											Pectobacterium odoriferum	3.49391e-05
																																											Pseudomonas antarctica	3.49391e-05
																																											Pseudomonas rhodesiae	3.49391e-05
																																											Pseudomonas sp. GR 6-02	3.49391e-05
																																											Pseudomonas sp. KU43P	3.49391e-05
																																											Pseudomonas sp. PH1	3.49391e-05
																																											Rhizobium etli	3.49391e-05
																																											Rhizobium gallicum	3.49391e-05
																																											Roseivirga pacifica	3.49391e-05
																																											Roseomonas mucosa	3.49391e-05
																																											Shewanella sp. NonCcarNonPione14	3.49391e-05
																																											Staphylococcus haemolyticus	3.49391e-05
																																											Synechococcus elongatus	3.49391e-05
																																											Xenorhabdus poinarii	3.49391e-05
																																											Brevundimonas sp. ALBL_109	3.24435e-05
																																											Citrobacter sp.	3.24435e-05
																																											Clavibacter michiganensis	3.24435e-05
																																											Clostridium botulinum	3.24435e-05
																																											Enterobacter sp. EA-1	3.24435e-05
																																											Guyparkeria halophila	3.24435e-05
																																											Halomonas caseinilytica	3.24435e-05
																																											Jeotgalibacillus malaysiensis	3.24435e-05
																																											Lelliottia sp. WB101	3.24435e-05
																																											Methylomonas koyamae	3.24435e-05
																																											Modicisalibacter tunisiensis	3.24435e-05
																																											Nibribacter sp. BT10	3.24435e-05
																																											Pantoea sp. PSNIH1	3.24435e-05
																																											Photorhabdus thracensis	3.24435e-05
																																											Proteus columbae	3.24435e-05
																																											Raoultella terrigena	3.24435e-05
																																											Rhizobium flavum	3.24435e-05
																																											Runella sp. HYN0085	3.24435e-05
																																											Shigella sonnei	3.24435e-05
																																											Sodalis endosymbiont of Henestaris halophilus	3.24435e-05
																																											Sphingobacterium siyangense	3.24435e-05
																																											Sphingomonas sp. ALBL_142	3.24435e-05
																																											Thiomicrospira aerophila	3.24435e-05
																																											Vibrio diabolicus	3.24435e-05
																																											Blattabacterium cuenoti	2.99478e-05
																																											Campylobacter lari	2.99478e-05
																																											Chromohalobacter sarecensis	2.99478e-05
																																											Coetzeea brasiliensis	2.99478e-05
																																											Cupriavidus necator	2.99478e-05
																																											Deinococcus radiodurans	2.99478e-05
																																											Enterobacter sichuanensis	2.99478e-05
																																											Enterobacter sp. T2	2.99478e-05
																																											Erwinia sp. Ejp617	2.99478e-05
																																											Francisella noatunensis	2.99478e-05
																																											Halomonas sp. PA16-9	2.99478e-05
																																											Kluyvera genomosp. 3	2.99478e-05
																																											Kluyvera georgiana	2.99478e-05
																																											Legionella lansingensis	2.99478e-05
																																											Lelliottia nimipressuralis	2.99478e-05
																																											Lysinibacillus sp. YS11	2.99478e-05
																																											Methylocaldum marinum	2.99478e-05
																																											Mycoplana dimorpha	2.99478e-05
																																											Neisseriaceae bacterium DSM 100970	2.99478e-05
																																											Pantoea cypripedii	2.99478e-05
																																											Paracoccus contaminans	2.99478e-05
																																											Paraflavitalea soli	2.99478e-05
																																											Pseudomonas frederiksbergensis	2.99478e-05
																																											Pseudomonas sp. HZN6	2.99478e-05
																																											Pseudomonas sp. LTGT-11-2Z	2.99478e-05
																																											Pseudomonas sp. USM 4-55	2.99478e-05
																																											Ruminococcaceae bacterium CPB6	2.99478e-05
																																											Sphingobacterium bovisgrunnientis	2.99478e-05
																																											Thiosulfatimonas sediminis	2.99478e-05
																																											Vibrio alfacsensis	2.99478e-05
																																											Woeseia oceani	2.99478e-05
																																											Yersinia canariae	2.99478e-05
																																											Youhaiella tibetensis	2.99478e-05
																																											Acinetobacter dispersus	2.74522e-05
																																											Alishewanella longhuensis	2.74522e-05
																																											Bacillus flexus	2.74522e-05
																																											Brevibacillus brevis	2.74522e-05
																																											Candidatus Enterovibrio luxaltus	2.74522e-05
																																											Candidatus Nitrosoglobus terrae	2.74522e-05
																																											Candidatus Regiella insecticola	2.74522e-05
																																											Capnocytophaga sp. oral taxon 323	2.74522e-05
																																											Citrobacter sp. FDAARGOS_156	2.74522e-05
																																											Citrobacter sp. Y3	2.74522e-05
																																											Cronobacter condimenti	2.74522e-05
																																											Marinobacter adhaerens	2.74522e-05
																																											Marinobacter sp. THAF39	2.74522e-05
																																											Microbulbifer thermotolerans	2.74522e-05
																																											Neisseria meningitidis	2.74522e-05
																																											Ottowia sp. oral taxon 894	2.74522e-05
																																											Paenibacillus durus	2.74522e-05
																																											Paenibacillus graminis	2.74522e-05
																																											Paracoccus yeei	2.74522e-05
																																											Plautia stali symbiont	2.74522e-05
																																											Pseudomonas sp. CO-1	2.74522e-05
																																											Pseudomonas sp. MK-2005	2.74522e-05
																																											Pseudomonas sp. XWY-1	2.74522e-05
																																											Psychromonas sp. CNPT3	2.74522e-05
																																											Sphingomonas sp. XS-10	2.74522e-05
																																											Aeribacillus pallidus	2.49565e-05
																																											Amphibacillus xylanus	2.49565e-05
																																											Arachidicoccus sp. BS20	2.49565e-05
																																											Azospirillum sp. TSA2s	2.49565e-05
																																											Bacillus cohnii	2.49565e-05
																																											Bacillus lentus	2.49565e-05
																																											Bacteroides cellulosilyticus	2.49565e-05
																																											Bacteroides heparinolyticus	2.49565e-05
																																											Bartonella grahamii	2.49565e-05
																																											Blattabacterium punctulatus	2.49565e-05
																																											Candidatus Promineofilum breve	2.49565e-05
																																											Cytophagaceae bacterium	2.49565e-05
																																											Edwardsiella tarda	2.49565e-05
																																											Geobacillus genomosp. 3	2.49565e-05
																																											Halomonas axialensis	2.49565e-05
																																											Halomonas pantelleriensis	2.49565e-05
																																											Hymenobacter oligotrophus	2.49565e-05
																																											Jeotgalibaca ciconiae	2.49565e-05
																																											Mesoflavibacter sp. HG37	2.49565e-05
																																											Paenibacillus amylolyticus	2.49565e-05
																																											Paenibacillus odorifer	2.49565e-05
																																											Pasteurellaceae bacterium RH1A	2.49565e-05
																																											Prevotella intermedia	2.49565e-05
																																											Pseudohongiella spirulinae	2.49565e-05
																																											Pseudomonas mediterranea	2.49565e-05
																																											Pseudomonas sp. 7SR1	2.49565e-05
																																											Pseudomonas sp. SXM-1	2.49565e-05
																																											Pseudomonas sp. UW4	2.49565e-05
																																											Psychrobacter sp. KH172YL61	2.49565e-05
																																											Psychrobacter sp. PAMC27889	2.49565e-05
																																											Serratia odorifera	2.49565e-05
																																											Sideroxydans lithotrophicus	2.49565e-05
																																											Sphingobacterium caeni	2.49565e-05
																																											Sphingobacterium cladoniae	2.49565e-05
																																											Sphingobacterium sp. enrichment culture clone GIN723	2.49565e-05
																																											Spirosoma pollinicola	2.49565e-05
																																											Staphylococcus saprophyticus	2.49565e-05
																																											Thauera humireducens	2.49565e-05
																																											Thiomicrospira cyclica	2.49565e-05
																																											Other Strains	0.00548544
[truncated: 79 more columns]
