# Supplementary material for: SARS-CoV-2 infection reduces human nasopharyngeal commensal microbiome with inclusion of pathobionts
Source: Sci Rep. 2021 Dec 15;11:24042. doi: 10.1038/s41598-021-03245-4 (PMC8674272; doi:10.1038/s41598-021-03245-4)
Supplement: Supplementary file 5 — Supplementary Information 5. [file 41598_2021_3245_MOESM5_ESM.xlsx]

## Sheet: Data S3
SARS-CoV-2 Infection Reduces Human Nasopharyngeal Commensal Microbiome with Inclusion of Pathobionts
	KEGG Pathways
	KO orthologies	COVID-19	Recovered	Healthy
	Cellular Processes	6.10325	9.79279	5.89026
	Environmental Information Processing	15.0275	12.0952	13.1066
	Genetic Information Processing	29.2757	35.119	32.8326
	Human Diseases	4.38976	5.72525	1.46706
	Organismal Systems	1.2321	1.50422	1.98251
	Glycolysis / Gluconeogenesis	16.3901	18.5764	18.2336
	Citrate cycle (TCA cycle)	7.78748	10.4167	18.7184
	CS, gltA; citrate synthase	15.5143	9.58904	16.8919
	PC, pyc; pyruvate carboxylase	26.3069	4.10959	1.8018
	mdh; malate dehydrogenase	2.19224	9.59479	5.74324
	succinyl-CoA synthetase subunits (sucC, sucD)	4.21585	15.0685	34.3468
	Oxidative phosphorylation	7.05737	6.24309	6.99217
	Photosynthesis	0.197824	2.76243	0
	Methane metabolism	9.69337	10.4972	6.05744
	Carbon fixation pathways in prokaryotes	7.8635	2.76243	8.34
	Nitrogen metabolism	8.30861	12.7072	6.26632
	Sulfur metabolism	3.36301	8.83978	9.4517
	Carbohydrates metabolism	11.5116	10.456	10.0741
	Protein Metabolism	15.4817	11.311	19.4874
	Cell to cell communication	3.94374	20.3762	0.411369
	Cell motility	10.6178	12.069	39.828
	Transport and catabolism	29.84	40.4389	21.9147
	Regulation of autophagy	3.51201	3.87597	0
	Lysosome	15.8965	28.6822	5.80205
	Endocytosis	14.5102	27.1318	0.170648
	Phagosome	6.4695	12.7907	0
	Peroxisome	5.96118	2.75194	9.40273
	Focal adhesion	43.3566	53.0769	45.4545
	Adherens junction	25.1748	15.3846	18.1818
	Tight junction	24.4755	23.8462	9.09091
	Gap junction	6.99301	7.69231	27.2727
	ABC transporters	5.90979	5.97523	5.17639
	Phosphotransferase system	15.5776	15.7895	8.14111
	Bacterial secretion system	25.3245	24.4582	40.095
	Cell Division	3.53503	3.77358	2.7648
	Cell adhesion molecules (CAMs)	20.5128	40	0
	SEED Functions
	SEED Modules	COVID-19	Recovered	Healthy
	Cell Division and Cell Cycle	1.43036	1.14001	0.820438
	Clustering-based subsystems	14.6457	11.3288	12.7676
	Membrane Transport	5.20901	14.5529	4.01032
	Motility and Chemotaxis	0.258865	0.213751	1.5087
	Cell growth and death	55.5985	27.116	37.8459
	Regulation and Cell signaling	0.957538	1.67439	0.880077
	Stress Response	3.54355	1.99501	3.26886
	Virulence, Disease and Defense	2.87658	3.18846	2.96099
	Bacterial invasion of epithelial cells	1.92982	0	0
	Vibrio cholerae infection	1.05263	2.22222	0.315457
	ECM-receptor interaction	4.10256	1.33333	5
	Cytokine-cytokine receptor interaction	10.2564	20	50
	Neuroactive ligand-receptor interaction	28.2051	26.6667	0
	p53 signaling pathway	0.644841	3.46821	0.790514
	Apoptosis	1.14087	6.35838	0.395257
	Osmotic stress	10.8088	16.0714	7.49507
	Oxidative stress	4.30488	5.53571	3.65385
	Glutathione:_Non-redox_reactions	3.43643	30.303	2.15633
	Glutathione:_Redox_cycle	4.12371	6.06061	5.12129
	Protection_from_Reactive_Oxygen_Species	12.1993	3.0303	14.9596
	Regulation_of_Oxidative_Stress_Response	9.10653	13.6364	26.8194
	Fratricide_in_Streptococcus	32.6667	0	0
	Toxin-antitoxin stabilization systems	1.33333	11.1111	17.2414
	Systemic lupus erythematosus	7.69231	2.85714	1.17647
	Primary immunodeficiency	2.30769	7.14286	8.82353
	Streptococcus_pyogenes_virulence_regulators	42.4419	0	0
	MT1-MMP Pericellular Network	4.16667	10	0
	Proteolysis Pathways	9.16667	7	0
	Coagulation_cascade	4.16667	20	0
	Phage_integration_and_excision	15.1994	15.2174	24.9177
	Phage_packaging_machinery	5.79383	3.26087	5.15917
	Phage_regulation_of_gene_expression	2.10685	3.26087	6.03732
	Prophage_lysogenic_conversion_modules	3.68698	0	0.329308
	r1t-like_streptococcal_phages	4.5222	5.97826	3.07355
	BarA-UvrY(SirA) two-component regulatory system	4.12791	9.28571	5.46392
	Epithelial cell signaling	20.3509	6.66667	13.5647
	Cofactors, Vitamins, Prosthetic Groups, Pigments	4.72694	3.82971	3.58317
	Resistance to antibiotics and toxic compound (RATC) and pathways of resistance
	RATC	COVID-19	Recovered	Healthy
	Adaptation to d-cysteine	2.1	2.5	1.06614
	Aminoglycoside adenylyltransferases	0.0648508	0	1.65344
	Arsenic resistance	11.8029	12.931	1.65344
	Beta-lactamase resistance	2.52918	10.3448	2.84392
	Bile hydrolysis	0.129702	0	0.26455
	BlaR1 regulatory family	15.5642	2.58621	8.59788
	Cadmium resistance	3.17769	1.72414	0.529101
	Cobalt-zinc-cadmium resistance	20.6355	18.9655	2.62698
	Copper homeostasis	9.14397	8.62069	9.65608
	Copper homeostasis: copper tolerance	1.49157	0.862069	1.45503
	Erythromycin resistance	0.453956	0.862069	0.132275
	Lysozyme inhibitors	0	0	0.0661376
	Mercuric reductase	6.16083	0	0.330688
	Mercury resistance operon	3.11284	1.72414	0.462963
	Methicillin resistance in Staphylococci	10.0519	14.6552	2.84392
	MexE-MexF-OprN multidrug efflux system	0.92	2	0.396825
	Multidrug resistance efflux pumps	10.2464	12.931	29.1005
	Multidrug efflux pump (CmeABC) operon	0.583658	2.58621	3.7037
	Multiple antibiotic resistance (MAR) locus	12	17.5	1.78571
	Resistance to vancomycin	0.648508	0.862069	0
	Resistance to chromium compounds	8	5.5	0.727513
	Resistance to fluoroquinolones	10.8301	8.62069	6.59788
	Strep. pneumoniae tolerance to vancomycin	3.04799	0	0
	Teicoplanin-resistance in Staphylococcus	0.324254	0.862069	0.0661376
	mdtABCD multidrug resistance cluster	21	10.8621	3.37302
	Zinc resistance	2	0.89	0.0661376
	lsrACDBFGE operon	10.8108	0	35.7143
	Biofilm adhesin biosynthesis	8.10811	20	7.14286
	Biofilm formation in Staphylococcus	45.9459	80	3.57143
	YjgK cluster linked to biofilm formation	9.40541	11	7.14286
	Quorum-sensing in Vibrio	0	0	3.57143
	Quorum sensing: autoinducer-2 synthesis	29.7297	0	3.57143
	Quorum sensing in Yersinia	0	0	21.4286
	Quorum sensing regulation in Pseudomonas	0	0	17.8571
	Acriflavin resistance protein	58.8608	66.6667	22.7273
	Macrolide export ATP-binding/permease protein MacB	2.53165	6.66667	3.18182
	Macrolide-specific efflux protein MacA	12.0253	13.3333	0.909091
	Membrane fusion protein of RND family multidrug efflux pump	1.89873	0	2.95455
	Multi antimicrobial extrusion protein (MDR efflux pumps)	6.32911	6.66667	2.5
	Multidrug efflux RND membrane fusion protein MexC	0	0	0.227273
	Multidrug efflux RND transporter MexD	0	0	5
	Multidrug efflux pump component MtrF	0	0	5.22727
	Multidrug resistance efflux pump PmrA	11.3924	9.24	0
	Multidrug-efflux transporter facilitator superfamily	3.16456	0	0.454545
	Transcription regulator of MDR efflux pump cluster	0	0	1.36364
	RND efflux system inner membrane transporter (CmeA, CmeB)	1.89873	6.66667	12.8182
	Transcription repressor of acrAB operon and TetR (AcrR) family	0	0	1.59091
	TolC precursor	3.40909	2.5	0
	Vesicular neurotransmitter transporter	2.63291	3.12	0
